# Supplementary material for: Tumor mutation burden in connection with immune-related survival in uterine corpus endometrial carcinoma
Source: Cancer Cell Int. 2021 Jan 28;21:80. doi: 10.1186/s12935-021-01774-6 (PMC7842022; doi:10.1186/s12935-021-01774-6)
Supplement: Supplementary file 1 — Additional file 1. The disease-free survival of six immune cells. [file 12935_2021_1774_MOESM1_ESM.xlsx]

## Sheet: Sheet1
barcode	B_cell	CD4_Tcell	CD8_Tcell	Neutrophil	Macrophage	Dendritic
TCGA-KL-8323-01	0.0946283	0.108338	0.202263	0.109738	0.0369556	0.449038
TCGA-KL-8324-11	0.11995	0.175791	0.189857	0.125519	0.0490089	0.563384
TCGA-KL-8324-01	0.0761443	0.112893	0.19799	0.107688	0.0335293	0.446329
TCGA-KL-8325-01	0.102201	0.0825411	0.238242	0.102258	0.0878384	0.46591
TCGA-KL-8326-11	0.199018	0.185393	0.184027	0.124148	0.0570365	0.482535
TCGA-KL-8326-01	0.0760213	0.110042	0.184767	0.105539	0.0305346	0.429048
TCGA-KL-8327-01	0.0784448	0.107676	0.171407	0.109097	0	0.413624
TCGA-KL-8328-01	0.0891548	0.103211	0.180351	0.107612	0	0.426881
TCGA-KL-8329-11	0.125758	0.223363	0.144375	0.11837	0.0760644	0.548864
TCGA-KL-8329-01	0.108668	0.118763	0.192346	0.104501	0.057959	0.492183
TCGA-KL-8330-01	0.0845899	0.102418	0.204352	0.103914	0.0598417	0.432664
TCGA-KL-8331-01	0.0886854	0.108314	0.181392	0.105944	0.0152737	0.432277
TCGA-KL-8332-11	0.104963	0.134665	0.177033	0.116397	0.0163425	0.490193
TCGA-KL-8332-01	0.103713	0.111971	0.20817	0.107462	0.0359723	0.477138
TCGA-KL-8333-01	0.145451	0.109454	0.2875	0.127519	0.116597	0.564202
TCGA-KL-8334-01	0.0938838	0.114058	0.193847	0.105065	0.0581697	0.472906
TCGA-KL-8335-01	0.0886178	0.104621	0.187553	0.107084	0.017608	0.439632
TCGA-KL-8336-11	0.100211	0.254715	0.157142	0.160472	0.0853495	0.644877
TCGA-KL-8336-01	0.103464	0.112459	0.201622	0.113242	0.0362431	0.474691
TCGA-KL-8337-01	0.0931374	0.0989118	0.20351	0.113041	0.00337199	0.456615
TCGA-KL-8338-01	0.0909759	0.107842	0.177008	0.100103	0.0248007	0.458441
TCGA-KL-8339-11	0.121888	0.159996	0.162058	0.111173	0.0568968	0.530846
TCGA-KL-8339-01	0.103741	0.108491	0.198357	0.109835	0.0313704	0.471883
TCGA-KL-8340-01	0.0851191	0.102143	0.198934	0.10216	0.0522701	0.441399
TCGA-KL-8341-01	0.108973	0.0977592	0.218245	0.105847	0.0526263	0.453855
TCGA-KL-8342-01	0.0967994	0.112945	0.198518	0.105401	0.0455228	0.471012
TCGA-KL-8343-01	0.0993176	0.118174	0.209608	0.0997784	0.0896787	0.464201
TCGA-KL-8344-01	0.125158	0.136538	0.226209	0.101925	0.118503	0.521738
TCGA-KL-8345-01	0.0897035	0.100142	0.20995	0.107688	0.0329474	0.459869
TCGA-KL-8346-01	0.0767277	0.105312	0.179481	0.102897	0.0177845	0.438465
TCGA-KM-8438-01	0.0865472	0.114552	0.180942	0.109915	0.00804442	0.446097
TCGA-KM-8439-01	0.0972165	0.125211	0.184563	0.116508	0.0385646	0.468958
TCGA-KM-8440-01	0.0912544	0.103942	0.200618	0.105986	0.0268302	0.44021
TCGA-KM-8441-01	0.101106	0.102964	0.233099	0.126137	0.0292426	0.577756
TCGA-KM-8442-01	0.0902363	0.104528	0.222815	0.112882	0.039569	0.510314
TCGA-KM-8443-01	0.0805241	0.102624	0.19048	0.107154	0.0120731	0.439579
TCGA-KM-8476-01	0.0832155	0.105573	0.174254	0.105921	0	0.425073
TCGA-KM-8477-01	0.115352	0.0984045	0.212054	0.107382	0.047465	0.492487
TCGA-KM-8639-01	0.125742	0.127678	0.223644	0.129862	0.0620841	0.523194
TCGA-KN-8418-01	0.0938074	0.102795	0.206138	0.106612	0.0386879	0.437047
TCGA-KN-8419-11	0.108323	0.102744	0.299199	0.140497	0.0315992	0.601153
TCGA-KN-8419-01	0.109591	0.113922	0.210449	0.127077	0.0161322	0.547017
TCGA-KN-8421-01	0.0950005	0.106517	0.21101	0.103693	0.060532	0.435199
TCGA-KN-8422-11	0.122697	0.131822	0.249032	0.139372	0.0705566	0.490417
TCGA-KN-8422-01	0.0844004	0.103723	0.195303	0.107132	0.0251841	0.439474
TCGA-KN-8423-11	0.110292	0.156161	0.243995	0.13	0.110447	0.545516
TCGA-KN-8423-01	0.101373	0.129852	0.205855	0.110209	0.0965693	0.450421
TCGA-KN-8424-11	0.110059	0.132109	0.24223	0.128801	0.0734371	0.496303
TCGA-KN-8424-01	0.134793	0.0923006	0.211817	0.101787	0.0643198	0.520815
TCGA-KN-8425-11	0.117167	0.129677	0.231763	0.129532	0.0825001	0.477569
TCGA-KN-8425-01	0.128412	0.1017	0.192161	0.0952118	0.0818879	0.502946
TCGA-KN-8426-11	0.128076	0.116017	0.301185	0.14395	0.0936685	0.599732
TCGA-KN-8426-01	0.100618	0.122298	0.182302	0.111766	0.0203681	0.48134
TCGA-KN-8427-11	0.104884	0.148042	0.2391	0.133122	0.078321	0.550061
TCGA-KN-8427-01	0.0834764	0.160393	0.245659	0.0862823	0.199936	0.608025
TCGA-KN-8428-11	0.117122	0.162044	0.215127	0.124068	0.0886896	0.523789
TCGA-KN-8428-01	0.118068	0.12432	0.193169	0.112394	0.0129233	0.465851
TCGA-KN-8429-11	0.0903536	0.104931	0.269648	0.135415	0.0138445	0.656945
TCGA-KN-8429-01	0.120661	0.0938446	0.212288	0.101833	0.0369105	0.491838
TCGA-KN-8430-11	0.0879453	0.119024	0.231021	0.128922	0.0636411	0.499002
TCGA-KN-8430-01	0.103166	0.117982	0.204156	0.106699	0.0670368	0.47688
TCGA-KN-8431-11	0.104665	0.128984	0.246357	0.131723	0.0964607	0.471813
TCGA-KN-8431-01	0.0805771	0.107966	0.195703	0.106495	0.0239075	0.434231
TCGA-KN-8432-11	0.104615	0.125493	0.243195	0.131743	0.0510314	0.528045
TCGA-KN-8432-01	0.111734	0.105933	0.248346	0.112767	0.0725018	0.470137
TCGA-KN-8433-11	0.108833	0.140252	0.21231	0.126613	0.0521309	0.506982
TCGA-KN-8433-01	0.0853899	0.128594	0.158341	0.105693	0.0388215	0.447839
TCGA-KN-8434-11	0.122596	0.149735	0.200967	0.117547	0.067779	0.499526
TCGA-KN-8434-01	0.106161	0.115295	0.188601	0.106405	0.0719885	0.477207
TCGA-KN-8435-11	0.137048	0.179292	0.189498	0.121709	0.0921156	0.532727
TCGA-KN-8435-01	0.101487	0.104031	0.213107	0.106937	0.0372017	0.450636
TCGA-KN-8436-11	0.115924	0.12892	0.230612	0.132948	0.0816102	0.491629
TCGA-KN-8436-01	0.102908	0.101012	0.220134	0.113943	0.00307657	0.454385
TCGA-KN-8437-11	0.158615	0.225364	0.250101	0.138402	0.11647	0.590322
TCGA-KN-8437-01	0.104108	0.126354	0.197448	0.114557	0.0473498	0.506699
TCGA-KO-8403-11	0.124827	0.133825	0.239884	0.136576	0.0604136	0.502047
TCGA-KO-8403-01	0.121327	0.110358	0.178931	0.108371	0	0.500092
TCGA-KO-8404-01	0.0675044	0.23867	0.103854	0.141602	0.197894	0.602945
TCGA-KO-8405-01	0.127004	0.123082	0.151577	0.101125	0.0753953	0.631037
TCGA-KO-8406-01	0.10737	0.0955114	0.206579	0.101638	0.0459627	0.466364
TCGA-KO-8407-01	0.0906466	0.117824	0.193399	0.106294	0.0529107	0.447515
TCGA-KO-8408-01	0.0868379	0.116892	0.170793	0.108281	0.00537763	0.443554
TCGA-KO-8409-01	0.0832296	0.114196	0.161762	0.104587	0.000594153	0.426783
TCGA-KO-8410-01	0.097244	0.123234	0.246583	0.107019	0.106778	0.479882
TCGA-KO-8411-01	0.0892125	0.0999558	0.21023	0.102493	0.0810711	0.441533
TCGA-KO-8413-01	0.122952	0.149807	0.16128	0.102014	0.0717681	0.554198
TCGA-KO-8414-01	0.0996224	0.112356	0.189774	0.107025	0.0212294	0.466731
TCGA-KO-8415-11	0.11726	0.129818	0.249472	0.127273	0.0822856	0.496945
TCGA-KO-8415-01	0.088971	0.14526	0.14741	0.106756	0.0373225	0.478568
TCGA-KO-8416-01	0.0869987	0.11005	0.182135	0.106303	0.0255069	0.447949
TCGA-KO-8417-01	0.0898279	0.0977101	0.221402	0.106005	0.0594402	0.433748
TCGA-2F-A9KO-01	0.141574	0.151346	0.213906	0.155901	0.0345277	0.517588
TCGA-2F-A9KP-01	0.0932834	0.0745635	0.128937	0.0737046	0.0161271	0.334085
TCGA-2F-A9KQ-01	0.0784404	0.0767754	0.145197	0.0745955	0.0435951	0.361551
TCGA-2F-A9KR-01	0.0989344	0.111038	0.140616	0.0974146	0.0535804	0.339275
TCGA-2F-A9KT-01	0.0626155	0.0730003	0.224184	0.10221	0.0490592	0.437244
TCGA-2F-A9KW-01	0.0971307	0.115227	0.123777	0.116092	0.129323	0.417981
TCGA-4Z-AA7M-01	0.0679578	0.109527	0.127994	0.0683247	0.077661	0.294753
TCGA-4Z-AA7N-01	0.667448	0.608531	0.092825	0.234703	0	0.789964
TCGA-4Z-AA7O-01	0.0960131	0.1005	0.172659	0.0984418	0	0.390012
TCGA-4Z-AA7Q-01	0.118408	0.0973008	0.221905	0.138149	0.0390135	0.550912
TCGA-4Z-AA7R-01	0.105191	0.0880551	0.136086	0.0753625	0.0341211	0.400089
TCGA-4Z-AA7S-01	0.111304	0.037912	0.198356	0.0603359	0.0372459	0.326315
TCGA-4Z-AA7W-01	0.246944	0.077467	0.440084	0.182493	0	0.833374
TCGA-4Z-AA7Y-01	0.0886942	0.0612101	0.211143	0.0883378	0.0924494	0.384474
TCGA-4Z-AA80-01	0.0951921	0.0489051	0.173329	0.0935598	0.00843427	0.360847
TCGA-4Z-AA81-01	0.00353479	0.109525	0.260138	0.120221	0	0.551713
TCGA-4Z-AA82-01	0.0154865	0.140739	0.366005	0.147366	0.0427953	0.723066
TCGA-4Z-AA83-01	0.073794	0.143159	0.0650032	0.11489	0	0.415467
TCGA-4Z-AA84-01	0.0111374	0.146887	0.186672	0.056137	0.0292351	0.467001
TCGA-4Z-AA86-01	0.0127917	0.179692	0.281281	0.306014	0.105224	0.856107
TCGA-4Z-AA87-01	0.0600232	0.101544	0.0778572	0.0675776	0	0.33841
TCGA-4Z-AA89-01	0.0783774	0.113794	0.0878799	0.0704921	0	0.33036
TCGA-5N-A9KI-01	0.0774684	0.178407	0.235253	0.12483	0.253351	0.463847
TCGA-5N-A9KM-01	0.1241	0.039296	0.227067	0.138998	0.176238	0.392507
TCGA-BL-A0C8-01	0.0995421	0.0820633	0.149766	0.0776688	0.0377778	0.37559
TCGA-BL-A13I-01	0	0.288034	0.0907666	0.230126	0.708587	0.796897
TCGA-BL-A13J-11	0.0105919	0.11463	0.306591	0.193668	0.0773451	0.641207
TCGA-BL-A13J-01	0.0600263	0.113178	0.135916	0.0694981	0.0687719	0.367608
TCGA-BL-A3JM-01	0.0956542	0.11046	0.209175	0.0974775	0.0878995	0.398934
TCGA-BL-A5ZZ-01	0	0.10789	0.322056	0.172292	0.198345	0.581813
TCGA-BT-A0S7-01	0.0725766	0.0818712	0.154743	0.0529654	0.0383041	0.352737
TCGA-BT-A0YX-01	0.0928556	0.0931015	0.201756	0.128277	0.0582907	0.449318
TCGA-BT-A20J-01	0.296296	0.136453	0.285327	0.266207	0.0338183	1.04776
TCGA-BT-A20N-11	0.000795935	0.101161	0.271407	0.199358	0	0.719575
TCGA-BT-A20N-01	0.12093	0.06444	0.212553	0.0585069	0.0651021	0.352811
TCGA-BT-A20O-01	0.430316	0.111308	0.844468	0.365468	0.235546	1.6444
TCGA-BT-A20P-01	0.0615003	0.102196	0.0682183	0.0742742	0	0.308804
TCGA-BT-A20Q-11	0.0135187	0.0977804	0.267317	0.134003	0	0.732148
TCGA-BT-A20Q-01	0.115177	0.13851	0.175794	0.142161	0.0676706	0.475979
TCGA-BT-A20R-11	0	0.0464879	0.301277	0.231516	0	0.674415
TCGA-BT-A20R-01	0.0289523	0.100545	0.20843	0.120926	0.362248	0.413788
TCGA-BT-A20T-01	0.0860505	0.114344	0.141356	0.0934037	0.0792372	0.408228
TCGA-BT-A20U-11	0.0473611	0.102752	0.202252	0.070019	0.00481804	0.377352
TCGA-BT-A20U-01	0.109233	0.132674	0.132828	0.126374	0.0441906	0.417167
TCGA-BT-A20V-01	0.102303	0.0940426	0.27205	0.151473	0.0955704	0.457168
TCGA-BT-A20W-11	0.051758	0.164383	0.404814	0.185045	0.076756	0.694597
TCGA-BT-A20W-01	0.0888142	0.125486	0.158636	0.0884175	0.00114014	0.386584
TCGA-BT-A20X-01	0.0767696	0.0902111	0.237481	0.0951032	0.0339665	0.4809
TCGA-BT-A2LA-11	0	0.0499185	0.278773	0.146219	0	0.420706
TCGA-BT-A2LA-01	0.0755028	0.120886	0.136966	0.0581781	0.0201727	0.328603
TCGA-BT-A2LB-11	0.0823528	0.100772	0.230116	0.120109	0.0524898	0.38002
TCGA-BT-A2LB-01	0.0528205	0.132842	0.179525	0.156568	0.17412	0.388376
TCGA-BT-A2LD-01	0.106444	0.105725	0.138545	0.0971915	0.0993271	0.372348
TCGA-BT-A3PH-01	0.0405178	0.0873967	0.11334	0.0625482	0.0592931	0.429642
TCGA-BT-A3PJ-01	0.150185	0.132701	0.159393	0.191157	0.0314661	0.718202
TCGA-BT-A3PK-01	0.0796909	0.0726508	0.303645	0.176513	0.0032922	0.579445
TCGA-BT-A42C-01	0.0898129	0.0727734	0.135376	0.082578	0.0455077	0.330368
TCGA-BT-A42E-01	0.0807166	0.238426	0.10905	0.157556	0	0.61507
TCGA-BT-A42F-01	0.029008	0.0936097	0.2172	0.156492	0	0.606836
TCGA-C4-A0EZ-01	0.0134237	0.200498	0.0425103	0.0451209	0.0337905	0.290205
TCGA-C4-A0F0-01	0.0580591	0.0550143	0.264978	0.106649	0.0574588	0.533635
TCGA-C4-A0F1-01	0.0185477	0.0864273	0.229164	0.0962355	0.022005	0.460754
TCGA-C4-A0F6-01	0.0774284	0.0868922	0.147192	0.0575972	0.0791718	0.350722
TCGA-C4-A0F7-01	0.0874535	0.103556	0.164954	0.0554833	0.0423278	0.378637
TCGA-CF-A1HR-01	0.0985346	0.0981008	0.155035	0.0761196	0.150785	0.372296
TCGA-CF-A1HS-01	0.111318	0.0835294	0.268517	0.111291	0.0792499	0.613923
TCGA-CF-A27C-01	0.0934172	0.0730781	0.12776	0.0575541	0.0288159	0.305286
TCGA-CF-A3MF-01	0.0391987	0.0625408	0.0495778	0.0393609	0	0.187345
TCGA-CF-A3MG-01	0.112542	0.0699344	0.144743	0.0674492	0.0928016	0.296041
TCGA-CF-A3MH-01	0.0940905	0.108228	0.0908226	0.0681574	0.0106501	0.319429
TCGA-CF-A3MI-01	0.0510148	0.0881846	0.0776296	0.0522712	0	0.267732
TCGA-CF-A47S-01	0.0848598	0.12496	0.0991403	0.0940698	0	0.377944
TCGA-CF-A47T-01	0.0747489	0.10335	0.0927224	0.0464558	0	0.289459
TCGA-CF-A47V-01	0.0681727	0.12205	0.130212	0.0878895	0	0.327305
TCGA-CF-A47W-01	0.0846866	0.113438	0.0505237	0.05692	0	0.299347
TCGA-CF-A47X-01	0.101184	0.0722599	0.0821207	0.071109	0	0.27037
TCGA-CF-A47Y-01	0.0501122	0.118751	0.0714213	0.0468625	0	0.295837
TCGA-CF-A5U8-01	0.0729746	0.118158	0.0738029	0.0592238	0	0.317518
TCGA-CF-A5UA-01	0.0566269	0.0958087	0.089447	0.0642834	0	0.310693
TCGA-CF-A7I0-01	0.0468081	0.106466	0.116203	0.065219	0.0195632	0.31124
TCGA-CF-A8HX-01	0.0373207	0.102289	0.0562631	0.0473678	0	0.265102
TCGA-CF-A8HY-01	0.0568687	0.0694388	0.154751	0.064011	0	0.28928
TCGA-CF-A9FF-01	0.0580808	0.138912	0.13316	0.050771	0	0.311419
TCGA-CF-A9FH-01	0.0643901	0.111216	0.0515168	0.14283	0	0.260846
TCGA-CF-A9FL-01	0.0837551	0.10823	0.103412	0.0538167	0.0392192	0.343922
TCGA-CF-A9FM-01	0.0851147	0.150398	0.0801697	0.101281	0.00135757	0.440541
TCGA-CU-A0YN-11	0.00623949	0.12923	0.237191	0.131301	0.0075162	0.765306
TCGA-CU-A0YN-01	0.0181879	0.171062	0.178574	0.14187	0.012683	0.561614
TCGA-CU-A0YO-01	0.0787044	0.132214	0.189378	0.135893	0.0635777	0.420566
TCGA-CU-A0YR-11	0.0803312	0.154237	0.325211	0.158775	0.000297953	0.727918
TCGA-CU-A0YR-01	0.0999874	0.0160237	0.212739	0.142704	0.104554	0.523735
TCGA-CU-A3KJ-01	0.0539424	0.199454	0.173944	0.0944248	0	0.550026
TCGA-CU-A3QU-01	0.105117	0.0511465	0.135929	0.0793901	0.0138348	0.385177
TCGA-CU-A3YL-01	0.110076	0.138944	0.0629051	0.0733509	0.0127471	0.321272
TCGA-CU-A5W6-01	0.0601434	0.0736285	0.118109	0.0947001	0.0621173	0.322627
TCGA-CU-A72E-01	0.0417455	0.104044	0.118107	0.0767652	0.0895707	0.369417
TCGA-DK-A1A3-01	0.110656	0.0660075	0.198339	0.111746	0.192146	0.42889
TCGA-DK-A1A5-01	0	0.11819	0.262956	0.101912	0.138724	0.53104
TCGA-DK-A1A6-01	0.00953865	0.0862898	0.207705	0.162257	0.0223982	0.423464
TCGA-DK-A1A7-01	0.0683685	0.0631792	0.104936	0.0523398	0	0.231103
TCGA-DK-A1AA-01	0.0747485	0.111736	0.149142	0.0792992	0.0526552	0.390495
TCGA-DK-A1AB-01	0.0841508	0.169954	0.14352	0.191441	0.0662967	0.610571
TCGA-DK-A1AC-01	0.0556636	0.0531927	0.307212	0.171028	0.00515583	0.460643
TCGA-DK-A1AD-01	0.0423098	0.0647528	0.135402	0.0559278	0.0908906	0.283151
TCGA-DK-A1AE-01	0.100997	0.0938092	0.17598	0.0713199	0	0.330345
TCGA-DK-A1AF-01	0.0760028	0.172912	0.377102	0.220385	0.245247	0.614733
TCGA-DK-A1AG-01	0.0596702	0.138284	0.119256	0.0849353	0	0.384252
TCGA-DK-A2HX-01	0.0259145	0.106748	0.217525	0.117047	0.152258	0.529455
TCGA-DK-A2I1-01	0.0980336	0.0973464	0.104291	0.0857296	0.123032	0.381053
TCGA-DK-A2I2-01	0	0.200199	0.309946	0.185125	0	0.91898
TCGA-DK-A2I4-01	0	0.297783	0.372441	0.412673	0.226154	1.26515
TCGA-DK-A2I6-01	0.0734197	0.0839717	0.150477	0.0756406	0	0.420075
TCGA-DK-A3IK-01	0.058798	0.102969	0.0778442	0.0610418	0.0103251	0.292166
TCGA-DK-A3IL-01	0.0438077	0.113823	0.103078	0.0642571	0.0874405	0.309792
TCGA-DK-A3IM-01	0.0503968	0.103918	0.17186	0.0644209	0	0.467534
TCGA-DK-A3IN-01	0.0349042	0.0782819	0.307849	0.183393	0.138512	0.710693
TCGA-DK-A3IQ-01	0.034436	0.139523	0.227629	0.125925	0.278271	0.404993
TCGA-DK-A3IS-01	0.104825	0.0794616	0.120124	0.070976	0.0108557	0.331361
TCGA-DK-A3IT-01	0.112412	0.118654	0.175931	0.107332	0.159718	0.372356
TCGA-DK-A3IU-01	0.206574	0.449414	0.212751	0.318111	0	0.93902
TCGA-DK-A3IV-01	0.149978	0.264567	0.183811	0.20145	0.00904081	0.56424
TCGA-DK-A3WW-01	0.0196517	0.0997673	0.38657	0.231765	0	0.652802
TCGA-DK-A3WX-01	0	0.190357	0.220138	0.257961	0.0280388	0.614314
TCGA-DK-A3WY-01	1.95663	0.744787	0	0.270965	0	1.12495
TCGA-DK-A3X1-01	0.0614323	0.0918492	0.111011	0.0612599	0	0.320526
TCGA-DK-A3X2-01	0.0505786	0.119953	0.0890792	0.0728701	0.018795	0.32518
TCGA-DK-A6AV-01	0.0968409	0.0782526	0.184725	0.0772299	0.0682877	0.362384
TCGA-DK-A6AW-01	0.0901556	0.0952737	0.0702119	0.0686593	0	0.34322
TCGA-DK-A6B0-01	0.0778266	0.129183	0.0548635	0.0672156	0	0.384643
TCGA-DK-A6B1-01	0.103074	0.0351074	0.186566	0.076953	0.03059	0.384332
TCGA-DK-A6B2-01	0.180329	0.165454	0.124467	0.131316	0.229267	0.499822
TCGA-DK-A6B5-01	0.0375898	0.178652	0.146055	0.143769	0.0471437	0.569019
TCGA-DK-A6B6-01	0.0939798	0.129472	0.151211	0.0902013	0.00217257	0.407028
TCGA-DK-AA6L-01	0.0792469	0.148625	0.154086	0.128996	0.0914305	0.540407
TCGA-DK-AA6M-01	0.0714392	0.209237	0.102214	0.135714	0.109029	0.672734
TCGA-DK-AA6P-01	0.0915334	0.0788649	0.145757	0.0618433	0	0.31976
TCGA-DK-AA6Q-01	0.033896	0.168315	0.225679	0.131564	0.0586077	0.478307
TCGA-DK-AA6R-01	0	0.167311	0.237042	0.115838	0	0.596144
TCGA-DK-AA6S-01	0.0203463	0.226529	0.106257	0.169943	0.0540541	0.530606
TCGA-DK-AA6T-01	1.38345	0.46205	0	0.211982	0	0.844579
TCGA-DK-AA6U-01	0.0762342	0.0702626	0.150518	0.0675611	0.0274004	0.363899
TCGA-DK-AA6W-01	0.104896	0.124769	0.0964586	0.0742917	0.0920975	0.435092
TCGA-DK-AA6X-01	0.200645	0.120846	0.164043	0.138219	0.164172	0.490233
TCGA-DK-AA71-01	0.053821	0.0886357	0.0879645	0.0654758	0.000244767	0.339964
TCGA-DK-AA74-01	0.0533726	0.218975	0.182787	0.205203	0.221596	0.706238
TCGA-DK-AA75-01	0.0335675	0.10359	0.057584	0.0392213	0.0204576	0.263742
TCGA-DK-AA76-01	0.109272	0.0755839	0.0945952	0.0639436	0	0.279004
TCGA-DK-AA77-01	0.149224	0.113286	0.0824497	0.0991969	0	0.43584
TCGA-E5-A2PC-01	0.0471692	0.117625	0.125861	0.117727	0.0153128	0.409705
TCGA-E5-A4TZ-01	0.0704255	0.115872	0.191225	0.0668287	0.0480848	0.442155
TCGA-E5-A4U1-01	0.0560797	0.0740106	0.119299	0.0549185	0	0.254493
TCGA-E7-A3X6-01	0.0208636	0.191704	0.124464	0.188008	0.0155599	0.480442
TCGA-E7-A3Y1-01	0.0647701	0.108792	0.0680267	0.0484712	0	0.28881
TCGA-E7-A4IJ-01	0.0481932	0.0867386	0.182067	0.0890781	0	0.374832
TCGA-E7-A4XJ-01	0.0426982	0.116668	0.051168	0.0439077	0	0.289962
TCGA-E7-A519-01	0.13766	0.230749	0	0.0892653	0	0.45884
TCGA-E7-A541-01	0.0799143	0.137571	0.204939	0.125674	0.117746	0.429301
TCGA-E7-A5KE-01	0.0935977	0.0875775	0.0747364	0.0533735	0.0449305	0.324055
TCGA-E7-A5KF-01	0.108343	0.127307	0.0569583	0.0787885	0	0.344173
TCGA-E7-A677-01	0.0724276	0.112619	0.258204	0.140851	0	0.57866
TCGA-E7-A678-01	0.0849864	0.113468	0.1171	0.0613345	0	0.347814
TCGA-E7-A6MD-01	0.147708	0.233044	0.10397	0.104643	0.0611807	0.436922
TCGA-E7-A6ME-01	0.303608	0.0304742	0.182438	0.0605469	0.0200244	0.633667
TCGA-E7-A6MF-01	0.0209854	0.0914717	0.238449	0.0928192	0.076659	0.405339
TCGA-E7-A7DU-01	0.0964145	0.121436	0.052357	0.0618691	0	0.334508
TCGA-E7-A7DV-01	0	0.169032	0.262049	0.152156	0.399183	1.09022
TCGA-E7-A7PW-01	0.0320591	0.111701	0.0920357	0.0458722	0.00175322	0.297287
TCGA-E7-A7XN-01	0	0.215647	0.280675	0.3126	0	0.584341
TCGA-E7-A85H-01	0.0801209	0.0959946	0.101232	0.0786316	0.0556608	0.352746
TCGA-E7-A8O7-01	0.159083	0.16593	0.149977	0.144386	0	0.531671
TCGA-E7-A8O8-01	0.0443869	0.0670524	0.114928	0.043126	0	0.261083
TCGA-E7-A97P-01	0	0.153105	0.351383	0.283144	0	0.634902
TCGA-E7-A97Q-01	0.0652565	0.135719	0.0739273	0.0822947	0.146783	0.276239
TCGA-FD-A3B3-01	0.041998	0.264499	0.183373	0.309447	0.00221831	0.700735
TCGA-FD-A3B4-01	0.111454	0.254693	0.15042	0.174164	0.04492	0.522704
TCGA-FD-A3B5-01	0.0595261	0.090003	0.188498	0.0839283	0.0264387	0.460332
TCGA-FD-A3B6-01	0.0777526	0.184592	0.238493	0.174607	0.0919693	0.788154
TCGA-FD-A3B7-01	0.0510024	0.135716	0.493972	0.245898	0.161585	0.868398
TCGA-FD-A3B8-01	0.115837	0.357783	0.266024	0.392401	0.189697	1.03016
TCGA-FD-A3N5-01	0.0178774	0.193219	0.132178	0.110228	0.00675816	0.544926
TCGA-FD-A3N6-01	0.0448627	0.134747	0.141519	0.11455	0	0.411192
TCGA-FD-A3NA-01	0.0294872	0.0589415	0.267817	0.144526	0.0785896	0.536766
TCGA-FD-A3SJ-01	0.0809673	0.132209	0.122388	0.0723994	0.0239219	0.391875
TCGA-FD-A3SL-01	0.010934	0.134732	0.248078	0.12402	0.167878	0.481088
TCGA-FD-A3SM-01	0.0731995	0.096309	0.150002	0.0839353	0.149205	0.415605
TCGA-FD-A3SN-01	0.00735671	0.0968159	0.225464	0.120507	0.0438356	0.490809
TCGA-FD-A3SO-01	0.0231378	0.151989	0.221839	0.176005	0.00945519	0.68319
TCGA-FD-A3SP-01	0.0296511	0.22546	0.203099	0.264756	0.210345	0.835595
TCGA-FD-A3SQ-01	0.118843	0.141456	0.158669	0.157943	0.20177	0.463292
TCGA-FD-A3SR-01	0.0556085	0.200185	0.121892	0.175282	0.283423	0.447536
TCGA-FD-A3SS-01	0.0852656	0.0880743	0.118988	0.0725557	0.123826	0.329649
TCGA-FD-A43N-01	0.0429498	0.0801799	0.120988	0.0833195	0.0513487	0.330218
TCGA-FD-A43P-01	0.095677	0.262015	0.311526	0.156467	0.100334	0.592824
TCGA-FD-A43S-01	0.153698	0.399631	0.078262	0.145322	0.0999272	0.469757
TCGA-FD-A43U-01	0	0.27127	0.0895968	0.145978	0.127477	0.689746
TCGA-FD-A43X-01	0.0524361	0.121692	0.0709149	0.043208	0	0.343807
TCGA-FD-A43Y-01	0.0174551	0.172207	0.165524	0.118422	0.102103	0.551794
TCGA-FD-A5BR-01	0.127383	0.17369	0.121804	0.104505	0.0458861	0.405855
TCGA-FD-A5BS-01	0.418178	0.186713	0.446477	0.268236	0.0637505	0.992419
TCGA-FD-A5BT-01	0	0.191057	0.209756	0.179535	0.13614	0.638211
TCGA-FD-A5BU-01	0.089865	0.235674	0.078319	0.140607	0.0731046	0.671192
TCGA-FD-A5BV-01	0.0941019	0.0885636	0.11233	0.0584516	0.012992	0.337137
TCGA-FD-A5BX-01	0.0259584	0.22333	0.182703	0.155475	0.160429	0.675077
TCGA-FD-A5BY-01	0.0460901	0.124459	0.175832	0.118363	0.0939714	0.473752
TCGA-FD-A5BZ-01	0.0424568	0.117047	0.186423	0.12124	0.182768	0.338195
TCGA-FD-A5C0-01	0.0444533	0.0596984	0.235476	0.108859	0.213602	0.327824
TCGA-FD-A5C1-01	0.218904	0.117097	0.135478	0.164965	0	0.826615
TCGA-FD-A62N-01	0	0.274731	0.380862	0.311864	0.042384	1.19781
TCGA-FD-A62O-01	0.0540736	0.0470916	0.169678	0.0755758	0.0527252	0.293637
TCGA-FD-A62P-01	0.0308481	0.126719	0.191278	0.110498	0.139991	0.594465
TCGA-FD-A62S-01	0.0929537	0.213927	0.172509	0.197123	0.168884	0.687439
TCGA-FD-A6TA-01	0.143766	0.160605	0.133245	0.142923	0.131948	0.432999
TCGA-FD-A6TB-01	0.278796	0.238698	0.282675	0.186303	0.18238	0.641971
TCGA-FD-A6TC-01	0.0122807	0.0882486	0.218123	0.105779	0.395281	0.267414
TCGA-FD-A6TD-01	0.11506	0.104578	0.202275	0.187043	0.0591636	0.734616
TCGA-FD-A6TE-01	0.198246	0.0688713	0.101248	0.0555291	0.0118424	0.468623
TCGA-FD-A6TF-01	0.0562086	0.118095	0.192974	0.11656	0.131376	0.48513
TCGA-FD-A6TG-01	0.136889	0.100314	0.160138	0.085062	0.191072	0.488432
TCGA-FD-A6TH-01	0.0748596	0.0874686	0.143569	0.0944277	0.221168	0.509782
TCGA-FD-A6TI-01	0.0628234	0.0198252	0.240514	0.111654	0.174524	0.325287
TCGA-FD-A6TK-01	0.0146219	0.20906	0.351116	0.211092	0.128668	0.92213
TCGA-FJ-A3Z7-01	0.0154172	0.0618039	0.24101	0.10278	0	0.277251
TCGA-FJ-A3Z9-01	0.0755997	0.10791	0.0738304	0.0461576	0.00692728	0.325605
TCGA-FJ-A3ZE-01	0.0672557	0.0962486	0.106779	0.0496082	0	0.290527
TCGA-FJ-A3ZF-01	0.0635027	0.0712437	0.0903411	0.0471	0.0411108	0.268018
TCGA-FJ-A871-01	0	0.0742361	0.28294	0.0540486	0.0220283	0.535707
TCGA-FT-A3EE-01	0.0547192	0.0896079	0.19969	0.0762758	0.0461912	0.475238
TCGA-FT-A61P-01	0.0215115	0.245384	0.043627	0.164576	0.0570941	0.653989
TCGA-G2-A2EC-01	0.115519	0.174628	0.182278	0.0957089	0.137051	0.385093
TCGA-G2-A2EF-01	0	0.153492	0.304244	0.290659	0.0184597	0.722913
TCGA-G2-A2EJ-01	0.000883755	0.125507	0.235769	0.223128	0	0.530918
TCGA-G2-A2EK-01	0.0787652	0.126817	0.155043	0.0889274	0.0413054	0.322627
TCGA-G2-A2EL-01	0.0850472	0.135463	0.082998	0.0553096	0	0.305288
TCGA-G2-A2EO-01	0.0506237	0.127635	0.290461	0.116533	0.0871893	0.462583
TCGA-G2-A2ES-01	0.0570454	0.103151	0.209188	0.17217	0	0.502803
TCGA-G2-A3IB-01	0.027992	0.112988	0.210361	0.0964257	0	0.505525
TCGA-G2-A3IE-01	0.0844742	0.0841681	0.12416	0.0479742	0.0442838	0.324643
TCGA-G2-A3VY-01	0.0861081	0.0790533	0.132985	0.0616158	0.0862397	0.335164
TCGA-G2-AA3B-01	0.0981453	0.0953014	0.067928	0.0814603	0	0.308833
TCGA-G2-AA3C-01	0	0.24127	0.122127	0.165376	0.428759	0.663058
TCGA-G2-AA3D-01	0.148912	0.145055	0.0283293	0.0845381	0.0106345	0.45441
TCGA-G2-AA3F-01	0.11521	0.0984966	0.0614621	0.0550256	0.0286095	0.335868
TCGA-GC-A3BM-11	0	0	0.400138	0.253288	0	0.478576
TCGA-GC-A3BM-01	0.0885102	0.091011	0.163282	0.0981713	0.0112176	0.378484
TCGA-GC-A3I6-01	0.0486661	0.166525	0.22917	0.185443	0.0539685	0.575889
TCGA-GC-A3OO-01	0.0679552	0.120573	0.167369	0.119926	0.0527797	0.545634
TCGA-GC-A3RB-01	0.0924221	0.113062	0.115371	0.0863844	0.0148813	0.428892
TCGA-GC-A3RC-01	0	0.237336	0.182425	0.134625	0.0677071	0.820932
TCGA-GC-A3RD-01	0.0785745	0.063059	0.139356	0.0771092	0.0437603	0.365812
TCGA-GC-A3WC-11	0.135447	0.250881	0.248717	0.177727	0.0222322	0.664612
TCGA-GC-A3WC-01	0.0744994	0.202743	0.189107	0.214631	0.0704273	0.532076
TCGA-GC-A3YS-01	0.0178318	0.141539	0.244351	0.133179	0.196127	0.466686
TCGA-GC-A4ZW-01	0.0875337	0.146584	0.157173	0.106666	0.0217555	0.393844
TCGA-GC-A6I1-01	0.0637871	0.114762	0.307644	0.239454	0.0743796	0.73737
TCGA-GC-A6I3-11	0.317213	0.589171	0	0.19226	0.0355488	0.576896
TCGA-GC-A6I3-01	0.140244	0.182027	0.0575465	0.0717259	0	0.535987
TCGA-GD-A2C5-11	0.196437	0.199512	0.27175	0.142922	0.118069	0.484643
TCGA-GD-A2C5-01	0.0688795	0.0865381	0.137585	0.0894127	0.081422	0.343469
TCGA-GD-A3OP-11	0.0420632	0.11621	0.219564	0.166165	0.0489089	0.493095
TCGA-GD-A3OP-01	0.0770965	0.11009	0.172467	0.106416	0.11623	0.369474
TCGA-GD-A3OQ-11	0.016538	0.120169	0.279547	0.136096	0.0701646	0.540205
TCGA-GD-A3OQ-01	0.0537878	0.099783	0.313398	0.120218	0.0226882	0.599313
TCGA-GD-A3OS-01	0.029664	0.277734	0.0489139	0.0809748	0.154326	0.487523
TCGA-GD-A6C6-01	0.0563146	0.0886014	0.0756315	0.0523887	0	0.35598
TCGA-GD-A76B-01	0.106476	0.141444	0.0930685	0.126308	0.00222698	0.433928
TCGA-GU-A42P-01	0.0912665	0.106201	0.0881812	0.0629841	0.0694857	0.28953
TCGA-GU-A42Q-01	0.098541	0.112062	0.186884	0.0975198	0.0853006	0.363137
TCGA-GU-A42R-01	0.0970439	0.0648596	0.159404	0.0870238	0.0133275	0.341464
TCGA-GU-A762-01	0.154564	0.215637	0.311676	0.201708	0.0211846	0.922131
TCGA-GU-A763-01	0.0603383	0.0985998	0.0828791	0.0432707	0	0.307721
TCGA-GU-A764-01	0.0947975	0.195912	0.202258	0.172491	0.100061	0.567135
TCGA-GU-A766-01	0	0.141589	0.349822	0.413354	0	0.786544
TCGA-GU-A767-01	0.068771	0.0938563	0.108403	0.0716537	0	0.317057
TCGA-GU-AATO-01	0.0823512	0.0913475	0.206672	0.130705	0.192424	0.36312
TCGA-GU-AATP-01	0.14855	0.123957	0.0995474	0.12041	0.0712639	0.461444
TCGA-GU-AATQ-01	0.0723632	0.0934517	0.196932	0.0959607	0.0177352	0.430756
TCGA-GV-A3JV-01	0.066398	0.0837974	0.228804	0.106895	0.0318004	0.375078
TCGA-GV-A3JW-01	0.105266	0.0648706	0.113651	0.054241	0.00318936	0.358484
TCGA-GV-A3JX-01	0.0866976	0.143941	0.180288	0.130446	0.0669962	0.527901
TCGA-GV-A3JZ-01	0.117492	0.104729	0.103417	0.0892821	0.0401131	0.396019
TCGA-GV-A3QF-01	0.106387	0.095464	0.0747987	0.0790213	0.00190967	0.34703
TCGA-GV-A3QG-01	0.305306	0.467002	0.207306	0.244806	0.171278	0.729545
TCGA-GV-A3QH-01	0.102558	0.100415	0.0748536	0.0940122	0.032411	0.322548
TCGA-GV-A3QI-01	0.0989943	0.0743137	0.222135	0.0665305	0.0208336	0.395666
TCGA-GV-A3QK-01	0.0724186	0.108198	0.120234	0.0829571	0.00901734	0.348881
TCGA-GV-A40E-01	0.00245955	0.148306	0.158429	0.1437	0	0.595677
TCGA-GV-A40G-01	0.0605878	0.0797012	0.123688	0.0806898	0.0503225	0.286272
TCGA-GV-A6ZA-01	0.0879201	0.113717	0.100588	0.0851491	0	0.344148
TCGA-H4-A2HO-01	0.0626667	0.0987807	0.144934	0.0651064	0.0665536	0.289809
TCGA-H4-A2HQ-01	0.163731	0.104643	0.182159	0.105902	0.0332669	0.421805
TCGA-HQ-A2OE-01	0.0451981	0.0585823	0.232857	0.0869803	0.0669221	0.354636
TCGA-HQ-A2OF-01	0.218494	0.0319895	0.172602	0.0712574	0.0983554	0.322517
TCGA-HQ-A5ND-01	0.10987	0.136024	0.147149	0.113839	0	0.451262
TCGA-HQ-A5NE-01	0.0605903	0.136007	0.250798	0.185217	0.0126677	0.673685
TCGA-K4-A3WS-01	0.0745979	0.213892	0.161701	0.135064	0.109717	0.497582
TCGA-K4-A3WU-01	0.227564	0.256679	0.139994	0.133016	0.178746	0.462086
TCGA-K4-A3WV-11	0.028352	0.117151	0.219761	0.0931314	0.104325	0.337355
TCGA-K4-A3WV-01	0.106562	0.235662	0.0623894	0.0957276	0.0253009	0.433018
TCGA-K4-A4AB-01	0.130912	0.0947765	0.186678	0.156949	0.10368	0.496684
TCGA-K4-A4AC-01	0.000622293	0.202099	0.0457086	0.158223	0.0410343	0.511134
TCGA-K4-A54R-11	0	0.0258059	0.371112	0.21697	0	0.547428
TCGA-K4-A54R-01	0	0.134105	0.181625	0.178877	0.0973879	0.508711
TCGA-K4-A5RH-01	0.456538	0.0432105	0.554143	0.219837	0.13847	1.43212
TCGA-K4-A5RI-11	0.0785204	0.302235	0.394511	0.239884	0.169565	0.771553
TCGA-K4-A5RI-01	0.105895	0.0979898	0.16933	0.100491	0.0555727	0.427385
TCGA-K4-A5RJ-01	0.0256929	0.17936	0.447681	0.21273	0.320793	1.26855
TCGA-K4-A6FZ-01	0.078066	0.117007	0.176647	0.181219	0.0370671	0.580448
TCGA-K4-A6MB-01	0.0969128	0.0985674	0.146905	0.0845205	0.0674693	0.384609
TCGA-K4-A83P-01	0.493142	0.3616	0.178075	0.211563	0.166896	0.67783
TCGA-K4-AAQO-01	0.0662865	0.129549	0.187117	0.100086	0.0947154	0.435034
TCGA-KQ-A41N-01	0.0628316	0.0697441	0.103118	0.0679432	0.0297862	0.249961
TCGA-KQ-A41O-01	0.0492423	0.048717	0.0908163	0.0424143	0	0.218291
TCGA-KQ-A41P-01	0.0467077	0.127064	0.0769589	0.0704238	0.0514836	0.393185
TCGA-KQ-A41Q-01	0.0573824	0.057077	0.137151	0.0655304	0.00248656	0.313085
TCGA-KQ-A41R-01	0.0465133	0.0689767	0.0653048	0.0607223	0	0.237368
TCGA-KQ-A41S-01	0.0586248	0.120451	0.17891	0.0878251	0.137097	0.391743
TCGA-LC-A66R-01	0.0918932	0.0648398	0.386832	0.242663	0.0320133	0.641822
TCGA-LT-A5Z6-01	0.0594754	0.11498	0.0983342	0.0603605	0.0910801	0.334077
TCGA-LT-A8JT-01	0.0937955	0.105971	0.121465	0.0786908	0	0.345565
TCGA-MV-A51V-01	0.0037685	0.0817929	0.145473	0.103201	0.0353103	0.328342
TCGA-PQ-A6FI-01	0.0709032	0.166356	0.191783	0.112125	0	0.520929
TCGA-PQ-A6FN-01	0.0910224	0.165078	0.0942036	0.0646507	0.0202952	0.489236
TCGA-R3-A69X-01	0.15419	0.171021	0.211122	0.182357	0.124987	0.69832
TCGA-S5-A6DX-01	0.0467306	0.15275	0.115226	0.09508	0.0946149	0.420002
TCGA-S5-AA26-01	0.0471432	0.0922244	0.0785948	0.0516568	0	0.250478
TCGA-SY-A9G0-01	0.124801	0.17859	0.168619	0.108595	0.0723504	0.473414
TCGA-SY-A9G5-01	0.00324962	0.180687	0.248892	0.236053	0.0913537	0.56137
TCGA-UY-A78K-01	0.229734	0.267192	0.201484	0.10336	0.114646	0.56916
TCGA-UY-A78L-01	0.0597467	0.249607	0.0733464	0.0714432	0.0139685	0.568328
TCGA-UY-A78M-01	0.085665	0.113596	0.0598848	0.0532131	0.0172956	0.382354
TCGA-UY-A78N-01	0.0742806	0.103278	0.0944482	0.0515523	0.0442724	0.2722
TCGA-UY-A78O-01	0.050889	0.0677072	0.112978	0.0650645	0	0.325753
TCGA-UY-A78P-01	0.0532129	0.189594	0.0965011	0.209599	0.0243363	0.704047
TCGA-UY-A8OB-01	0.256543	0.0690751	0.114538	0.0770433	0	0.725704
TCGA-UY-A8OC-01	0.0206678	0.124362	0.245776	0.106076	0.018721	0.54441
TCGA-UY-A8OD-01	0.0466777	0.135982	0.0867942	0.0702027	0.0823337	0.365224
TCGA-UY-A9PA-01	0.0787667	0.161662	0.185639	0.206703	0.0212477	0.519489
TCGA-UY-A9PB-01	0.0761191	0.277504	0.104246	0.245544	0.049321	0.836532
TCGA-UY-A9PD-01	0.0671305	0.0820009	0.136102	0.0585932	0.0540693	0.31723
TCGA-UY-A9PE-01	0.0663178	0.0759903	0.109473	0.0652653	0.00116398	0.323352
TCGA-UY-A9PF-01	0.0964879	0.0718547	0.147899	0.0932988	0	0.388298
TCGA-UY-A9PH-01	0.100217	0.182908	0.109349	0.186467	0	0.707951
TCGA-XF-A8HB-01	0.0391282	0.0476281	0.186493	0.0745852	0.0436219	0.386516
TCGA-XF-A8HC-01	0.0392189	0.0716043	0.104073	0.0565634	0.0266436	0.273223
TCGA-XF-A8HD-01	0.141559	0.156405	0.239658	0.178336	0.0502535	0.731473
TCGA-XF-A8HE-01	0.0601383	0.111229	0.245765	0.233145	0	0.526042
TCGA-XF-A8HF-01	0.056155	0.112386	0.0607383	0.061708	0.0304253	0.313471
TCGA-XF-A8HG-01	0.0422937	0.0683447	0.084902	0.0398927	0.0194694	0.248641
TCGA-XF-A8HH-01	0.0754279	0.119698	0.0936757	0.0818529	0.0738882	0.32266
TCGA-XF-A8HI-01	0.0857664	0.127942	0.121154	0.0898438	0	0.393688
TCGA-XF-A9SH-01	0.072754	0.100781	0.10078	0.0763002	0.0219973	0.280833
TCGA-XF-A9SI-01	0.288935	0.392557	0.383819	0.307192	0.0805073	0.85826
TCGA-XF-A9SJ-01	0.0661559	0.103028	0.231408	0.0860347	0.182082	0.608841
TCGA-XF-A9SK-01	0.157116	0.149967	0.0971772	0.137026	0.1709	0.551499
TCGA-XF-A9SL-01	0.170934	0.339607	0.0922577	0.140998	0.169873	0.533728
TCGA-XF-A9SM-01	0.237873	0.14713	0.330063	0.276457	0.227783	0.972946
TCGA-XF-A9SP-01	0.0734534	0.148881	0.125261	0.0888333	0.172235	0.404171
TCGA-XF-A9ST-01	0.121935	0.0557686	0.194733	0.0556352	0.0576861	0.345873
TCGA-XF-A9SU-01	0.0791639	0.115877	0.128751	0.0848814	0.133025	0.370213
TCGA-XF-A9SV-01	0.054718	0.03806	0.188288	0.0847119	0.0940524	0.334682
TCGA-XF-A9SW-01	0.054526	0.16901	0.256223	0.140298	0.284025	0.412364
TCGA-XF-A9SX-01	0.144508	0.149596	0.145896	0.122792	0.0903358	0.939196
TCGA-XF-A9SY-01	0	0.283437	0.455253	0.352908	0	1.03315
TCGA-XF-A9SZ-01	0.129118	0.0993405	0.206525	0.125605	0.157175	0.522411
TCGA-XF-A9T0-01	0.0918707	0.080984	0.131779	0.0741159	0.0352937	0.388882
TCGA-XF-A9T2-01	0	0	0.52148	0.0562118	0	0.498124
TCGA-XF-A9T3-01	0.0795639	0.238631	0.12751	0.128366	0.0460061	0.661375
TCGA-XF-A9T4-01	0.0157148	0.190775	0.32499	0.1697	0.0824263	0.670027
TCGA-XF-A9T5-01	0.576195	0	0.204018	0.128076	0	0.991258
TCGA-XF-A9T6-01	0.0576421	0.0920396	0.202221	0.103136	0.00338787	0.499766
TCGA-XF-A9T8-01	0.00668991	0.146325	0.305251	0.220752	0.0894189	0.638275
TCGA-XF-AAME-01	0.116623	0.323249	0.247092	0.224119	0.284942	0.665832
TCGA-XF-AAMG-01	0.0613824	0.112663	0.139483	0.0920022	0.0439794	0.356604
TCGA-XF-AAMH-01	0.000254719	0.0857035	0.190992	0.0460391	0	0.398644
TCGA-XF-AAMJ-01	0.0460318	0.160045	0.153232	0.114599	0.102754	0.460374
TCGA-XF-AAML-01	0.273096	0.0781864	0.0568428	0.0719729	0	0.488726
TCGA-XF-AAMQ-01	0.050958	0.166917	0.206274	0.16143	0.0443189	0.461684
TCGA-XF-AAMR-01	0.143369	0.109923	0.225235	0.143657	0.168391	0.561832
TCGA-XF-AAMT-01	0.0687278	0.169791	0.168189	0.156872	0.206361	0.475358
TCGA-XF-AAMW-01	0.015467	0.139647	0.395199	0.173096	0.129361	0.66223
TCGA-XF-AAMX-01	0.0718146	0.114861	0.0596988	0.0744546	0.103309	0.288678
TCGA-XF-AAMY-01	0.0488333	0.113994	0.142241	0.10583	0.123521	0.390904
TCGA-XF-AAMZ-01	0.113572	0.11061	0.124042	0.0757148	0.0364	0.338836
TCGA-XF-AAN0-01	0.0637913	0.141769	0.16629	0.118458	0.0684016	0.492701
TCGA-XF-AAN1-01	0.0782567	0.111495	0.108239	0.0598776	0	0.366367
TCGA-XF-AAN2-01	0.0740378	0.162358	0.127767	0.160958	0	0.575956
TCGA-XF-AAN3-01	0.121494	0.137586	0.164142	0.126431	0.0915499	0.467905
TCGA-XF-AAN4-01	0.00333031	0.21365	0.255079	0.256971	0.20866	0.751777
TCGA-XF-AAN5-01	0.0293691	0.146593	0.321652	0.225195	0.0604149	0.572076
TCGA-XF-AAN7-01	0.0813284	0.169406	0.304162	0.125311	0.234302	0.239069
TCGA-YC-A89H-01	0.0550649	0.0823357	0.124024	0.081209	0.0605322	0.410652
TCGA-YC-A8S6-01	0.0506092	0.16129	0.218692	0.198402	0.0267436	0.586657
TCGA-YC-A9TC-01	0.0508013	0.0410133	0.124824	0.0962479	0	0.366725
TCGA-YF-AA3L-01	0.0303319	0.0901457	0.0924845	0.0609598	0.0257379	0.283643
TCGA-YF-AA3M-01	0.102772	0.117479	0.163587	0.0996397	0.0567346	0.382985
TCGA-ZF-A9R0-01	0.0347406	0.128155	0.0533867	0.0623478	0.042588	0.306639
TCGA-ZF-A9R1-01	0.141045	0.128062	0.175757	0.100121	0.0636543	0.347833
TCGA-ZF-A9R2-01	0.100217	0.0735543	0.120486	0.066717	0.0450541	0.316054
TCGA-ZF-A9R3-01	0.100268	0.127193	0.068114	0.114535	0.128077	0.332705
TCGA-ZF-A9R4-01	0.123082	0.0769919	0.128635	0.0885305	0.00709523	0.381064
TCGA-ZF-A9R5-01	0.0831335	0.123661	0.112795	0.0752061	0	0.31481
TCGA-ZF-A9R7-01	0.0723357	0.29204	0.194665	0.172195	0.00309829	0.493415
TCGA-ZF-A9R9-01	0.0458805	0.151291	0.0809345	0.0677302	0.0758874	0.297949
TCGA-ZF-A9RC-01	0.114152	0.0925408	0.191944	0.0891309	0.118519	0.384789
TCGA-ZF-A9RD-01	0.094968	0.149619	0.374634	0.168839	0	0.74954
TCGA-ZF-A9RE-01	0.118901	0.0683402	0.159848	0.092096	0.0663445	0.323264
TCGA-ZF-A9RF-01	0.156862	0.141542	0.367718	0.129559	0.128598	0.814903
TCGA-ZF-A9RL-01	0.0685346	0.0687617	0.118618	0.0558139	0.00789175	0.36284
TCGA-ZF-A9RM-01	0.127265	0.102813	0.09274	0.0856978	0.00641688	0.369086
TCGA-ZF-A9RN-01	0.191189	0.0410107	0.270487	0.159845	0	0.636942
TCGA-ZF-AA4N-01	0	0.101599	0.33515	0.138346	0.0840569	0.518479
TCGA-ZF-AA4R-01	0.0610093	0.14154	0.160027	0.0899643	0.133203	0.426484
TCGA-ZF-AA4T-01	0.0843874	0.0785257	0.160004	0.10608	0	0.366547
TCGA-ZF-AA4U-01	0.0804025	0.0955861	0.120544	0.0605774	0	0.334919
TCGA-ZF-AA4V-01	0.0913823	0.0968691	0.234252	0.0881567	0.0582858	0.526089
TCGA-ZF-AA4W-01	0.0648483	0.108976	0.221137	0.10589	0.00554976	0.412783
TCGA-ZF-AA4X-01	0.0895999	0.0978723	0.101784	0.0815961	0.0494724	0.330035
TCGA-ZF-AA51-01	0.0860744	0.194726	0.108452	0.117282	0.04642	0.419563
TCGA-ZF-AA52-01	0.0218178	0.0957823	0.174575	0.144897	0.138006	0.58511
TCGA-ZF-AA53-01	0	0.131357	0.185909	0.126194	0.149353	0.868564
TCGA-ZF-AA54-01	0.104883	0.104581	0.525623	0.227929	0.616024	0.694453
TCGA-ZF-AA56-01	0.126388	0.131844	0.19398	0.170402	0.094043	0.505602
TCGA-ZF-AA58-01	0	0.203526	0.334498	0.396036	0.0937763	0.994977
TCGA-ZF-AA5H-01	0	0.259564	0.212051	0.161463	0.0521739	0.80899
TCGA-ZF-AA5N-01	0.0141792	0.099377	0.117672	0.0609704	0.000140304	0.465432
TCGA-ZF-AA5P-01	0.103388	0.168102	0.181827	0.154518	0.0426631	0.485467
TCGA-3C-AAAU-01	0.0708984	0.0535496	0	0.0213888	0	0.14793
TCGA-3C-AALI-01	0.092722	0.232604	0.0614524	0.0972279	0	0.401392
TCGA-3C-AALJ-01	0.12261	0.220222	0.0629434	0.0699645	0	0.534534
TCGA-3C-AALK-01	0.0730902	0.119872	0.0196976	0.0718492	0	0.325862
TCGA-4H-AAAK-01	0.0603437	0.130953	0.0873163	0.0980262	0.108286	0.384042
TCGA-5L-AAT0-01	0.140093	0.20101	0.138225	0.109261	0.0897705	0.554788
TCGA-5L-AAT1-01	0.108147	0.236528	0.303952	0.243843	0.241974	0.727335
TCGA-5T-A9QA-01	0.0778935	0	0	0.0275919	0	0.0605383
TCGA-A1-A0SB-01	0.0191408	0.0164855	0.0920936	0.00370403	0	0.145584
TCGA-A1-A0SD-01	0.0324623	0.10474	0.150232	0.109887	0.0140902	0.374258
TCGA-A1-A0SE-01	0.0596428	0.0856389	0.130058	0.0232774	0	0.242517
TCGA-A1-A0SF-01	0.0877402	0.147872	0.254034	0.0540471	0.0141926	0.42524
TCGA-A1-A0SG-01	0.181693	0.151915	0.0718764	0.0801963	0.075137	0.373338
TCGA-A1-A0SH-01	0.0687819	0.10984	0.15818	0.0945731	0.186849	0.406449
TCGA-A1-A0SI-01	0.11499	0.183995	0.249405	0.190797	0.0533892	0.752217
TCGA-A1-A0SJ-01	0.061654	0.0798401	0.158454	0.0584324	0	0.349551
TCGA-A1-A0SK-01	0.0618892	0	0	0.0222681	0	0.0522634
TCGA-A1-A0SM-01	0.104201	0.0812501	0.102637	0.0769023	0.162377	0.343893
TCGA-A1-A0SN-01	0.112652	0.149817	0.227814	0.130045	0.074393	0.537879
TCGA-A1-A0SO-01	0.0823774	0.0995834	0.0803648	0.0279871	0	0.247739
TCGA-A1-A0SP-01	0.0917729	0.163664	0.0294595	0.13126	0	0.665464
TCGA-A1-A0SQ-01	0.04331	0.0708601	0.00911167	0.0230221	0	0.206466
TCGA-A2-A04N-01	0.118021	0.0852458	0.0887245	0.0491189	0.0615455	0.32056
TCGA-A2-A04P-01	0.155884	0.0824892	0	0.0375963	0	0.25454
TCGA-A2-A04Q-01	0.503989	0.274442	0.602138	0.294712	0.0422828	1.47288
TCGA-A2-A04R-01	0.0069777	0	0.0420628	0	0	0.0421438
TCGA-A2-A04T-01	0.0920035	0.114671	0.119918	0.0824698	0	0.578804
TCGA-A2-A04U-01	0.0672108	0	0	0	0	0.0880208
TCGA-A2-A04V-01	0.0220112	0.0534316	0	0.0093356	0	0.201551
TCGA-A2-A04W-01	0.100182	0.0170114	0.0913092	0.0260848	0	0.284517
TCGA-A2-A04X-01	0.134481	0.145728	0.171274	0.1432	0	0.389217
TCGA-A2-A04Y-01	0.0505411	0.0787772	0.141713	0.0834209	0.0664573	0.421401
TCGA-A2-A0CK-01	0.0280528	0.118078	0.0803674	0.0497881	0.00266665	0.341317
TCGA-A2-A0CL-01	0.503798	0.834306	0.705561	0.571024	0.0934045	1.85076
TCGA-A2-A0CM-01	0.0675555	0.32567	0.148061	0.378077	0	0.858262
TCGA-A2-A0CO-01	0.0591308	0.459824	0.219568	0.283735	0	0.793389
TCGA-A2-A0CP-01	0.0369324	0.0676167	0.0534387	0.022151	0.00212558	0.230687
TCGA-A2-A0CQ-01	0.107736	0.0538817	0.000107531	0.0733391	0	0.370569
TCGA-A2-A0CR-01	0.237307	0.652384	0.409157	0.211242	0	0.999785
TCGA-A2-A0CS-01	0.0878509	0.0907226	0.00327335	0.0405329	0	0.459508
TCGA-A2-A0CT-01	0.0224748	0	0.0785088	0.0175196	0.0277787	0.162347
TCGA-A2-A0CU-01	0.0370138	0.04901	0.0260868	0.0196255	0	0.195449
TCGA-A2-A0CV-01	0.0741953	0.0741298	0.181899	0.1356	0.00511626	0.503612
TCGA-A2-A0CW-01	0.107435	0.109916	0.00602631	0.0420423	0	0.405126
TCGA-A2-A0CX-01	0.125944	0.0371373	0.132193	0.074546	0.0731552	0.452951
TCGA-A2-A0CY-01	0.0372462	0	0	0	0	0
TCGA-A2-A0CZ-01	0.116072	0.127458	0.173306	0.0694093	0.0121428	0.540814
TCGA-A2-A0D0-01	0.0528229	0.00589769	0.122405	0.0804022	0	0.318847
TCGA-A2-A0D1-01	0.0598013	0	0.00913375	0	0	0
TCGA-A2-A0D2-01	0.103665	0.15045	0.162254	0.126955	0.0253587	0.552343
TCGA-A2-A0D3-01	0.086166	0.105349	0.0920297	0.0383427	0	0.229122
TCGA-A2-A0D4-01	0	0.00580927	0.0427764	0	0	0.0241489
TCGA-A2-A0EM-01	0.0933192	0.0547658	0.0560023	0.0360327	0	0.368879
TCGA-A2-A0EN-01	0.153105	0.292123	0.285501	0.215279	0.126992	0.827437
TCGA-A2-A0EO-01	0.0841797	0.111761	0.186358	0.0930685	0.121488	0.39656
TCGA-A2-A0EP-01	0.228493	0.838173	0.273671	0.427237	0.098732	2.37986
TCGA-A2-A0EQ-01	0.312994	0.267388	0.429744	0.202371	0	0.952244
TCGA-A2-A0ER-01	0.0403132	0.0476132	0.0543686	0.000861613	0	0.335
TCGA-A2-A0ES-01	0	0.132479	0.304127	0.140616	0.165556	0.527104
TCGA-A2-A0ET-01	0.0355374	0.0986629	0.0853757	0.108634	0	0.23972
TCGA-A2-A0EU-01	0.0480466	0.0288089	0.0927686	0.0681382	0	0.202698
TCGA-A2-A0EV-01	0.169908	0.118888	0.193311	0.0857646	0.131232	0.653558
TCGA-A2-A0EW-01	0.0620802	0.189194	0.354063	0.188503	0.247622	0.622759
TCGA-A2-A0EX-01	0.102731	0.0732248	0.0557576	0.0174959	0	0.275323
TCGA-A2-A0EY-01	0.0828338	0.136358	0.0644209	0.0850644	0.0413991	0.405916
TCGA-A2-A0ST-01	0.458833	0.579852	0.533788	0.502837	0	1.67389
TCGA-A2-A0SU-01	0.0591599	0.0841598	0.0993846	0.0379827	0	0.291915
TCGA-A2-A0SV-01	0.120621	0.112696	0.0706652	0.12869	0.146983	0.726882
TCGA-A2-A0SW-01	0.179381	0.223488	0.216197	0.138408	0	0.599067
TCGA-A2-A0SX-01	0.148992	0.49088	0.362985	0.309983	0.0701052	1.07435
TCGA-A2-A0SY-01	0.132318	0.14064	0.136707	0.102698	0.0683254	0.453538
TCGA-A2-A0T0-01	0.0220955	0.0598722	0.047956	0.0630701	0.0928685	0.331532
TCGA-A2-A0T1-01	0.191246	0.236859	0.304587	0.129533	0.0548728	0.966068
TCGA-A2-A0T2-01	0.0191268	0.0325639	0.0431277	0.017101	0	0.223941
TCGA-A2-A0T3-01	0	0.03789	0.0876853	0.0675566	0.0969601	0.146243
TCGA-A2-A0T4-01	0.0562395	0.10515	0.22611	0.112895	0.0845505	0.581759
TCGA-A2-A0T5-01	0.0315144	0.069468	0	0.0185821	0	0.1726
TCGA-A2-A0T6-01	0.144497	0.235671	0.338493	0.28601	0.218224	0.809015
TCGA-A2-A0T7-01	0.051785	0.15679	0.166319	0.0958075	0.148522	0.49854
TCGA-A2-A0YC-01	0.0452286	0.118268	0.0626375	0.100893	0.077391	0.338815
TCGA-A2-A0YD-01	0.148691	0.210412	0.212163	0.237564	0.0823412	0.870034
TCGA-A2-A0YE-01	0.035865	0.0647835	0.193963	0.0311931	0.0132184	0.412923
TCGA-A2-A0YF-01	0.170665	0.0781062	0.113585	0.158672	0.176673	0.434084
TCGA-A2-A0YG-01	0.0954898	0.0760588	0.0605459	0.0459045	0	0.283413
TCGA-A2-A0YH-01	0.0908102	0.179402	0.206297	0.221814	0.257941	0.840687
TCGA-A2-A0YI-01	0.185963	0.252904	0.37686	0.280482	0.354729	0.79668
TCGA-A2-A0YJ-01	0	0.0790379	0.0535128	0.0335793	0.0160727	0.232462
TCGA-A2-A0YK-01	0.286757	0.498707	0.64572	0.306967	0.116755	1.12003
TCGA-A2-A0YL-01	0.10006	0.148246	0.301926	0.0939371	0.11991	0.498715
TCGA-A2-A0YM-01	0.0352953	0.2098	0	0.289724	0	0.84206
TCGA-A2-A0YT-01	0	0.0403583	0.0687964	0.0527915	0.0114662	0.287399
TCGA-A2-A1FV-01	0.00432559	0.0234264	0.0723062	0	0	0.0829947
TCGA-A2-A1FW-01	0.0476489	0.0713926	0.171606	0.0406347	0.0419992	0.223559
TCGA-A2-A1FX-01	0.0709973	0.109473	0.12625	0.138796	0.135784	0.405797
TCGA-A2-A1FZ-01	0.0850406	0.173617	0.210937	0.146492	0.296321	0.788753
TCGA-A2-A1G0-01	0.102815	0.172929	0.216924	0.153441	0.0725713	0.553756
TCGA-A2-A1G1-01	0.0934539	0.194301	0.152448	0.322368	0.0278358	0.699185
TCGA-A2-A1G4-01	0.0861996	0.0386161	0.0427469	0.0360162	0.0029568	0.201999
TCGA-A2-A1G6-01	0.025453	0.101655	0.323846	0.103108	0.235294	0.434481
TCGA-A2-A259-01	0.0705222	0.155635	0.138249	0.204533	0	0.490371
TCGA-A2-A25A-01	0.105585	0.178328	0.402842	0.181834	0.166331	0.728909
TCGA-A2-A25B-01	0.1106	0.0774606	0.11229	0.110841	0.075101	0.427565
TCGA-A2-A25C-01	0.0714363	0.127338	0.159792	0.104234	0	0.524297
TCGA-A2-A25D-01	0.0992638	0.165948	0.189245	0.111387	0	0.535309
TCGA-A2-A25E-01	0.0897146	0.0401479	0.112755	0.0505048	0.014223	0.288321
TCGA-A2-A25F-01	0.354726	0.916235	1.11144	0.845453	0.294832	2.93411
TCGA-A2-A3KC-01	0.0884615	0.235287	0.14522	0.114133	0.159595	0.596112
TCGA-A2-A3KD-01	0.0282193	0.0977376	0.0689309	0.0394811	0.0287687	0.31102
TCGA-A2-A3XS-01	0.0606395	0.212371	0.00151868	0.0364463	0	0.334768
TCGA-A2-A3XT-01	0.128774	0.278102	0	0.20371	0.0832532	0.942089
TCGA-A2-A3XU-01	0.00310138	0	0	0	0	0
TCGA-A2-A3XV-01	0.00937047	0	0	0	0	0
TCGA-A2-A3XW-01	0.0332445	0.20835	0	0.0332562	0	0.544856
TCGA-A2-A3XX-01	0.0867436	0.129702	0.0238057	0.0778781	0.00398897	0.36075
TCGA-A2-A3XY-01	0.0621703	0.32746	0.080285	0.214376	0	0.670483
TCGA-A2-A3XZ-01	0.436578	0.453988	0	0.0932749	0	0.975759
TCGA-A2-A3Y0-01	0.121679	0.173882	0	0.0794232	0	0.472847
TCGA-A2-A4RW-01	0.0483364	0.196846	0.107393	0.095525	0.131702	0.359681
TCGA-A2-A4RX-01	0.169638	0.342092	0.170799	0.139778	0	0.725647
TCGA-A2-A4RY-01	0.106701	0.282194	0.168026	0.138378	0.0724803	0.618331
TCGA-A2-A4S0-01	0.058125	0.0504683	0.00968861	0.0346177	0	0.179455
TCGA-A2-A4S1-01	0.0095454	0.191117	0.419973	0.226909	0.804094	0.652052
TCGA-A2-A4S2-01	0.0742437	0.219007	0.283369	0.184931	0.0132223	0.671074
TCGA-A2-A4S3-01	0.0973338	0.165401	0.00980504	0.0592385	0	0.400815
TCGA-A7-A0CD-01	0.025446	0.045105	0.102653	0.0174158	0	0.154193
TCGA-A7-A0CE-11	0	0.128653	0.203709	0.111688	0.328292	0.395292
TCGA-A7-A0CE-01	0.0470117	0.0323114	0.230475	0.0318222	0	0.290253
TCGA-A7-A0CG-01	0.1162	0.196388	0.320748	0.136393	0.0989174	0.529141
TCGA-A7-A0CH-11	0.0337432	0.221336	0.250929	0.109098	0.205005	0.756285
TCGA-A7-A0CH-01	0.0416731	0.0727199	0.057891	0.0428302	0.00966185	0.231434
TCGA-A7-A0CJ-01	0.0391885	0.00570856	0.0410731	0.085838	0	0.0834726
TCGA-A7-A0D9-11	0	0.160918	0.392211	0.141674	0.235928	0.94955
TCGA-A7-A0D9-01	0.0182721	0.0227563	0.126537	0.00551941	0	0.278729
TCGA-A7-A0DA-01	0.00752198	0.103781	0.0388815	0.0706366	0	0.29934
TCGA-A7-A0DB-11	0	0.180005	0.424168	0.158173	0.994023	1.08873
TCGA-A7-A0DB-01	0.0608941	0.119616	0.0863643	0.0421917	0.17494	0.472685
TCGA-A7-A13D-01	0.0344202	0.103293	0	9.729e-06	0	0.193412
TCGA-A7-A13E-11	0	0.171528	0.310426	0.152232	0.531033	0.580799
TCGA-A7-A13E-01	0.00735934	0.0209558	0.0481649	0.053084	0	0.15348
TCGA-A7-A13F-11	0	0.140829	0.351461	0.111793	0.271379	0.496071
TCGA-A7-A13F-01	0.065979	0.049374	0.0321625	0.0397132	0.049423	0.304547
TCGA-A7-A13G-11	0	0.125302	0.254865	0.0340845	0.195572	0.47252
TCGA-A7-A13G-01	0.0652123	0.0491877	0.00163805	0.0347631	0	0.111195
TCGA-A7-A13H-01	0.18514	0.312721	0.105356	0.216266	0.111472	1.28082
TCGA-A7-A26E-01	0.0686328	0.057999	0.143555	0.137068	0.134008	0.308974
TCGA-A7-A26F-01	0.097533	0.128771	0.263689	0.32145	0.261403	0.602085
TCGA-A7-A26G-01	0.210278	0.147098	0.454963	0.239643	0.292632	0.789511
TCGA-A7-A26H-01	0.0639599	0.105286	0.123472	0.111617	0.0864273	0.424351
TCGA-A7-A26I-01	0.0846518	0.102187	0.0920081	0.137642	0.210692	0.391337
TCGA-A7-A26J-01	0.0672087	0.0884574	0.136782	0.139213	0.14462	0.336145
TCGA-A7-A2KD-01	0.142813	0.155662	0.190859	0.172711	0.133709	0.570693
TCGA-A7-A3IY-01	0.108266	0.0838728	0.0629061	0.189292	0.193594	0.691983
TCGA-A7-A3IZ-01	0.0466805	0.0305053	0.0117819	0.0463173	0.0313403	0.140916
TCGA-A7-A3J0-01	0.143588	0.127016	0.00303437	0.020812	0	0.328938
TCGA-A7-A3J1-01	0.296118	0.441888	0.271947	0.211361	0.183409	1.06143
TCGA-A7-A3RF-01	0.0938497	0	0	0	0	0.101682
TCGA-A7-A425-01	0.0917378	0.171136	0	0.116269	0.151133	0.504787
TCGA-A7-A426-01	0.0399486	0.179775	0.152227	0.0789179	0.0326462	0.388495
TCGA-A7-A4SA-01	0.0803065	0.302235	0.2118	0.158657	0.0266366	0.621748
TCGA-A7-A4SB-01	0.0167772	0.0626327	0.040287	0.00298418	0	0.106715
TCGA-A7-A4SC-01	0.0433894	0.171873	0.129458	0.119753	0.0879044	0.351614
TCGA-A7-A4SD-01	0.231141	0.258082	0.101296	0.250775	0	0.872842
TCGA-A7-A4SE-01	0.055174	0.158096	0.0308214	0.138852	0	0.577739
TCGA-A7-A4SF-01	0.0469111	0.117419	0.00673393	0	0	0.262325
TCGA-A7-A56D-01	0.0464645	0.0197211	0	0.025102	0	0.245869
TCGA-A7-A5ZV-01	0.0201192	0.127732	0	0.0582868	0.0279619	0.474744
TCGA-A7-A5ZW-01	0.0286825	0.115811	0.17392	0.0960343	0.111272	0.375847
TCGA-A7-A5ZX-01	0.0315839	0.107422	0.0919691	0.0412406	0.0975538	0.264069
TCGA-A7-A6VV-01	0.161508	0.254045	0.00625689	0.132095	0.100368	0.76702
TCGA-A7-A6VW-01	0.0503089	0.0402531	0	0.0946199	0	0.255966
TCGA-A7-A6VX-01	0.0647448	0.113485	0.00445766	0.0668777	0.0190776	0.345456
TCGA-A7-A6VY-01	0.410261	0.124378	0.104224	0.113981	0.0675667	1.26326
TCGA-A8-A06N-01	0.023552	0.0098227	0	0.0182467	0	0.0181147
TCGA-A8-A06O-01	0.044607	0.0752048	0.0182884	0.0285309	0.0371972	0.297737
TCGA-A8-A06P-01	0.116499	0.0683735	0.0871169	0.078352	0.140587	0.450206
TCGA-A8-A06Q-01	0.0307009	0	0	0	0	0.0154843
TCGA-A8-A06R-01	0.0885251	0.0921182	0.0764488	0.110759	0.0500164	0.396138
TCGA-A8-A06T-01	0.0347745	0.0817213	0.0769601	0.0529596	0	0.218004
TCGA-A8-A06U-01	0.0317077	0.0431861	0.101375	0.0685325	0	0.296578
TCGA-A8-A06X-01	0.0627581	0.0383922	0.100974	0.0938405	0	0.314137
TCGA-A8-A06Y-01	0.117584	0	0	0	0	0
TCGA-A8-A06Z-01	0.00925196	0.0112494	0.0080139	0	0	0.144402
TCGA-A8-A075-01	0.148632	0.157991	0.0788721	0.110966	0.0769229	0.60324
TCGA-A8-A076-01	0.067424	0.0913806	0.0988237	0.0882609	0.137792	0.417989
TCGA-A8-A079-01	0.0484231	0.0489364	0	0.0124447	0.0118856	0.203179
TCGA-A8-A07B-01	0.0142591	0.0258742	0.0270864	0.0151631	0.00258124	0.164932
TCGA-A8-A07C-01	0.117183	0.0862977	0.206537	0.137952	0.128917	0.551452
TCGA-A8-A07E-01	0.0839726	0.129064	0.309624	0.100186	0.127118	0.666729
TCGA-A8-A07F-01	0.167004	0.131035	0.184419	0.140939	0.136785	0.601797
TCGA-A8-A07G-01	0.0888087	0.0681486	0.151074	0.0587796	0.0637914	0.428947
TCGA-A8-A07I-01	0.115737	0.122921	0.134978	0.18967	0.116988	0.557818
TCGA-A8-A07J-01	0.105569	0.271158	0.235987	0.249747	0.491763	1.10216
TCGA-A8-A07L-01	0.0367597	0.0726199	0.00583855	0.0256173	0	0.155214
TCGA-A8-A07O-01	0.0540469	0.096111	0.0403187	0.135709	0	0.382047
TCGA-A8-A07P-01	0.0827335	0.00815734	0.0669738	0.0467394	0.0924929	0.268547
TCGA-A8-A07R-01	0.0824494	0.016429	0	0.0411997	0	0.18101
TCGA-A8-A07S-01	0.0379805	0.0683842	0.0279959	0.0433414	0.0416495	0.272052
TCGA-A8-A07U-01	0.292416	0.299673	0.241458	0.330241	0	1.06636
TCGA-A8-A07W-01	0.104032	0.0641045	0.0643404	0.0843588	0.161622	0.425004
TCGA-A8-A07Z-01	0.0384222	0.0930429	0	0.0463539	0	0.405414
TCGA-A8-A081-01	0.114026	0.11016	0.307737	0.163057	0	0.66694
TCGA-A8-A082-01	0.0803368	0.0840504	0.00650923	0.0816938	0.120082	0.381627
TCGA-A8-A083-01	0.0372262	0.0140314	0.0654812	0.0267825	0	0.159703
TCGA-A8-A084-01	0.0258085	0.0413959	0.04976	0.051096	0	0.170489
TCGA-A8-A085-01	0.0103958	0.0512733	0.0456332	0	0	0.0705281
TCGA-A8-A086-01	0.0242211	0.046269	0.0539401	0.0592127	0.0736619	0.231719
TCGA-A8-A08A-01	0.145087	0.12412	0	0.0699787	0.0655955	0.517368
TCGA-A8-A08B-01	0.0265062	0.0542293	0.033541	0.0351405	0	0.123576
TCGA-A8-A08C-01	0.0808442	0.0471138	0.0170281	0.0170672	0	0.176274
TCGA-A8-A08F-01	0.0883195	0.149879	0.141348	0.226472	0.192192	0.807138
TCGA-A8-A08G-01	0.0584875	0.101926	0.040178	0.102396	0.0584668	0.368316
TCGA-A8-A08H-01	0.0949532	0.355425	0.478523	0.54184	1.18133	1.3146
TCGA-A8-A08I-01	0.257524	0.168255	0.456358	0.506203	0	2.06353
TCGA-A8-A08J-01	0.0153103	0.0621199	0.0520723	0.0625157	0.104213	0.275746
TCGA-A8-A08L-01	0.0504014	0.168231	0.271624	0.141045	0	0.559282
TCGA-A8-A08O-01	0.0383242	0.0844687	0.0730809	0.0451587	0.00715681	0.238848
TCGA-A8-A08P-01	0.104154	0.225954	0.247308	0.235668	0.114061	0.859943
TCGA-A8-A08R-01	0.113569	0.223755	0.230769	0.245326	0.0487334	0.917802
TCGA-A8-A08S-01	0.0470118	0.0170152	0.0682193	0.0462223	0	0.210911
TCGA-A8-A08T-01	0.106859	0.080284	0.0317268	0.0491425	0.0232226	0.293769
TCGA-A8-A08X-01	0.296175	0.0990011	0.0562205	0.0651009	0.0219852	0.625192
TCGA-A8-A08Z-01	0.0936548	0.228192	0.139105	0.247161	0.437923	0.78778
TCGA-A8-A090-01	0.0867704	0.101481	0.141092	0.169169	0.204396	0.58925
TCGA-A8-A091-01	0.055013	0.0903575	0.078516	0.0509521	0.0606774	0.270013
TCGA-A8-A092-01	0.0581598	0.0657817	0.0247032	0.0292585	0.0637501	0.261516
TCGA-A8-A093-01	0.0224657	0.0473665	0	0.0126944	0	0.104437
TCGA-A8-A094-01	0.080382	0.0531804	0.253687	0.246515	0.0962075	0.651908
TCGA-A8-A095-01	0.046968	0.12044	0.108054	0.067605	0.0292872	0.347834
TCGA-A8-A096-01	0.197511	0.210053	0.245221	0.311641	0.263201	1.06321
TCGA-A8-A097-01	0.0866672	0.100941	0.120667	0.0906978	0.113762	0.478366
TCGA-A8-A099-01	0.107284	0.0783824	0.096869	0.0650509	0	0.348616
TCGA-A8-A09A-01	0.0386662	0.107729	0.189602	0.0943313	0.0616979	0.358904
TCGA-A8-A09B-01	0.0377527	0.0633408	0.0136973	0.0290217	0	0.195261
TCGA-A8-A09C-01	0.038325	0.0159651	0	0	0	0.107774
TCGA-A8-A09D-01	0.0898294	0.129433	0.206891	0.133992	0.279207	0.615901
TCGA-A8-A09E-01	0.0377481	0.00477676	0	0	0	0.0835277
TCGA-A8-A09G-01	0.128599	0.118851	0.167433	0.131145	0	0.431614
TCGA-A8-A09I-01	0.102316	0.0226639	0.147778	0.118116	0.0599256	0.542714
TCGA-A8-A09K-01	0.067086	0.119013	0.225039	0.0482789	0	0.385743
TCGA-A8-A09M-01	0.121653	0.0944939	0.0959537	0.0823394	0.00335968	0.524376
TCGA-A8-A09N-01	0.0851946	0.053494	0.0867293	0.0305876	0	0.27313
TCGA-A8-A09Q-01	0.20434	0.150853	0.11346	0.119728	0.160512	0.775113
TCGA-A8-A09R-01	0.101945	0.178759	0.129424	0.222786	0.123796	0.741899
TCGA-A8-A09T-01	0.252031	0.0307247	0.0601668	0.0601195	0.0609256	0.516662
TCGA-A8-A09V-01	0.0576737	0.124903	0.0424107	0.0839303	0.0443257	0.252051
TCGA-A8-A09W-01	0.156702	0.0220805	0.0838397	0.0504632	0.0875551	0.315789
TCGA-A8-A09X-01	0.184892	0.0941192	0.271332	0.149173	0.119615	0.670035
TCGA-A8-A09Z-01	0.120133	0.0557741	0.304852	0.218527	0	0.511982
TCGA-A8-A0A1-01	0.0326904	0.225949	0.167506	0.373159	0.181985	1.07208
TCGA-A8-A0A2-01	0.156144	0.0682216	0.126683	0.0904812	0.0881508	0.393973
TCGA-A8-A0A4-01	0.0400877	0.0828515	0.0967654	0.043961	0	0.277816
TCGA-A8-A0A6-01	0.212985	0.112451	0.42655	0.188293	0.0716559	0.850679
TCGA-A8-A0A7-01	0.344966	0.355064	0.830476	0.315742	0.236126	1.34677
TCGA-A8-A0A9-01	0.0471424	0.105011	0.0658239	0.0921008	0	0.368664
TCGA-A8-A0AB-01	0	0.0678145	0.0586707	0.0108005	0.0213567	0.106058
TCGA-A8-A0AD-01	0.118792	0.0922414	0.137883	0.204232	0.277079	0.524926
TCGA-AC-A23C-01	0.167352	0.0987981	0.205158	0.116733	0.0818411	0.599836
TCGA-AC-A23E-01	0.0488817	0.0476903	0.137785	0.120159	0.255951	0.3983
TCGA-AC-A23G-01	0.0459933	0.163441	0.182551	0.127398	0.118784	0.764458
TCGA-AC-A23H-11	0	0.0743537	0.369418	0.0424884	0.258074	0.507515
TCGA-AC-A23H-01	0.0599497	0.0106597	0.0561224	0.0467409	0.00377529	0.194633
TCGA-AC-A2B8-01	0.0977096	0.188677	0.26973	0.205718	0.188313	0.725627
TCGA-AC-A2BK-01	0.0986539	0.00433125	0.198609	0	0	0.268965
TCGA-AC-A2BM-01	0.133251	0.107219	0.182303	0.136739	0.00222164	0.523663
TCGA-AC-A2FB-11	0.0253178	0.167848	0.443603	0.102438	0.350499	0.874704
TCGA-AC-A2FB-01	0.330823	0.298088	0.818927	0.283437	0.102689	1.25224
TCGA-AC-A2FE-01	0.0631997	0.371495	0.380991	0.240448	0	1.05571
TCGA-AC-A2FF-11	0.100487	0.178825	0.237213	0.151103	0.237043	0.641758
TCGA-AC-A2FF-01	0.132873	0.244587	0.374412	0.160647	0.188893	0.741758
TCGA-AC-A2FG-01	0.057349	0.0781065	0.117976	0.0664954	0	0.335322
TCGA-AC-A2FK-01	0.0497174	0.200349	0.342364	0.154158	0.183321	0.538349
TCGA-AC-A2FM-11	0.0143123	0.0670987	0.0951135	0.0803143	0	0.416898
TCGA-AC-A2FM-01	0.0269462	0.0502833	0.00466584	0.0106011	0	0.126859
TCGA-AC-A2FO-01	0.116803	0.355137	0.414963	0.227265	0.191288	0.747489
TCGA-AC-A2QH-01	0.0269251	0.0107824	0.121845	0.057225	0.18315	0.257808
TCGA-AC-A2QI-01	0.123804	0.23484	0.179438	0.146113	0.215431	0.621664
TCGA-AC-A2QJ-01	0.0449963	0.18232	0	0.102747	0.427047	0.630991
TCGA-AC-A3BB-01	0.188465	0.32232	0.255413	0.16447	0.0181569	0.916509
TCGA-AC-A3EH-01	0.0961465	0.0872793	0.0219609	0.000300955	0.00440487	0.355991
TCGA-AC-A3HN-01	0.157152	0.226124	0.202601	0.197253	0.160305	0.764954
TCGA-AC-A3OD-01	0.0190518	0.325431	0.334297	0.212051	0.257649	0.903812
TCGA-AC-A3QP-01	0.0595621	0.100039	0.0361309	0.105148	0.153267	0.377032
TCGA-AC-A3QQ-01	0.0876878	0.0499604	0	0.0268161	0	0.236404
TCGA-AC-A3TM-01	0.0273816	0.0836057	0	0.0183249	0	0.203802
TCGA-AC-A3TN-01	0.031849	0.047572	0	0	0	0.120973
TCGA-AC-A3W5-01	0.177088	0.239556	0.164451	0.168064	0.0727946	0.883104
TCGA-AC-A3W6-01	0.0412156	0.347633	0.195909	0.139859	0.0858431	0.689319
TCGA-AC-A3W7-01	0.0508284	0.168556	0.0114799	0.0684908	0	0.296077
TCGA-AC-A3YI-01	0.00648093	0.110093	0.135264	0.164971	0.0438691	0.461288
TCGA-AC-A3YJ-01	0.0611187	0.0584037	0	0.0752776	0.125323	0.331053
TCGA-AC-A4ZE-01	0	0.14061	0.0677368	0.0261009	0	0.197616
TCGA-AC-A5EH-01	0.102102	0.0686596	0.0721622	0.130158	0.0255858	0.562346
TCGA-AC-A5XS-01	0.114382	0.169175	0.141841	0.153714	0.176078	0.579614
TCGA-AC-A5XU-01	0.0793818	0.0937884	0	0.0126352	0	0.255213
TCGA-AC-A62V-01	0.0175361	0	0	0	0	0.186737
TCGA-AC-A62X-01	0.0745927	0.0429033	0	0.112853	0	0.0539985
TCGA-AC-A62Y-01	0.072144	0.123878	0.087984	0.14876	0.118852	0.557781
TCGA-AC-A6IV-01	0.0767191	0.369609	0.282225	0.238521	0.474913	0.900496
TCGA-AC-A6IW-01	0.0967647	0.364712	0.0396357	0.389205	0.220453	1.11089
TCGA-AC-A6IX-06	0.488647	0.4514	0.214106	0.222268	0.00608427	0.818139
TCGA-AC-A6IX-01	0.0809718	0.177055	0.119915	0.131895	0.104363	0.51909
TCGA-AC-A6NO-01	0.0870484	0.0783019	0	0.00583367	0	0.188953
TCGA-AC-A7VB-01	0.0151554	0	0	0	0	0
TCGA-AC-A7VC-01	0.123989	0.0995458	0.0217028	0.0635913	0.00122459	0.370905
TCGA-AC-A8OP-01	0.0341528	0.136041	0.0470453	0.0618099	0	0.2718
TCGA-AC-A8OQ-01	0.24352	0.314169	0	0.150263	0	0.696646
TCGA-AC-A8OR-01	0.0382999	0.075065	0	0.0585176	0.0522551	0.256167
TCGA-AC-A8OS-01	0.0690477	0.217718	0.109265	0.0966878	0.0529101	0.437725
TCGA-AN-A03X-01	0.0426217	0.00508907	0.109969	0.0428032	0.09526	0.277117
TCGA-AN-A03Y-01	0.0433414	0.0342566	0.0563255	0	0	0.136525
TCGA-AN-A041-01	0.0510487	0.117053	0.026848	0.0402878	0	0.277856
TCGA-AN-A046-01	0.0381986	0.0898692	0.151696	0.0908904	0	0.417598
TCGA-AN-A049-01	0.0994549	0.0970434	0.0763004	0.0922135	0.0559267	0.386639
TCGA-AN-A04A-01	0.0305634	0.0305011	0.0636891	0.0173117	0.00388032	0.192075
TCGA-AN-A04C-01	0.0525721	0.00981409	0	0	0	0.11939
TCGA-AN-A04D-01	0.0403822	0	0	0.00273607	0	0.0443703
TCGA-AN-A0AJ-01	0.0730751	0.117821	0.178402	0.125738	0.0371491	0.631396
TCGA-AN-A0AK-01	0.0576671	0.0430795	0	0.00984967	0	0.226839
TCGA-AN-A0AL-01	0.299992	0.1757	0.165609	0.157112	0.0330606	0.578554
TCGA-AN-A0AM-01	0.0859967	0.0505386	0.0245973	0.120683	0	0.310298
TCGA-AN-A0AR-01	0.0670465	0	0	0.0171655	0	0.116121
TCGA-AN-A0AS-01	0.0209056	0.0927903	0.0100487	0.0821348	0.127812	0.371039
TCGA-AN-A0AT-01	0.0885568	0.0573169	0.0359492	0.086925	0	0.385425
TCGA-AN-A0FD-01	0.0164692	0.0576467	0	0.0263935	0	0.199182
TCGA-AN-A0FF-01	0.104819	0.194152	0.0916145	0.139235	0.092562	0.549118
TCGA-AN-A0FJ-01	0.122711	0.152211	0	0.0792522	0	0.288881
TCGA-AN-A0FK-01	0.0555834	0.0588103	0	0	0	0.117719
TCGA-AN-A0FL-01	0.0744561	0	0	0	0	0.0502722
TCGA-AN-A0FN-01	0.214202	0.356058	0.574091	0.281696	0.187424	1.04052
TCGA-AN-A0FS-01	0.0178385	0.0826373	0.102336	0.0417394	0.0624322	0.30497
TCGA-AN-A0FT-01	0.0537329	0.0216783	0	0	0	0.213692
TCGA-AN-A0FV-01	0.0492501	0.0068483	0.0503902	0.010561	0.000642758	0.214595
TCGA-AN-A0FW-01	0.0270447	0.0197751	0.063526	0	0	0.145669
TCGA-AN-A0FX-01	0.0511069	0.0829639	0.0866039	0.0495233	0	0.26446
TCGA-AN-A0FY-01	0.0713291	0.118817	0.00872345	0.0195357	0.0499264	0.313775
TCGA-AN-A0FZ-01	0.0421503	0.0911323	0.0280617	0	0	0.189954
TCGA-AN-A0G0-01	0.104553	0	0.0831346	0.0310296	0.274849	0.142854
TCGA-AN-A0XL-01	0.00603812	0.119205	0.190413	0.0789077	0.06249	0.413882
TCGA-AN-A0XN-01	0.0781769	0.127914	0.184577	0.209246	0.27872	0.742751
TCGA-AN-A0XO-01	0.0074852	0.0146573	0.0208041	0	0	0.0893999
TCGA-AN-A0XP-01	0.0328421	0.0577607	0.0475859	0.0447129	0	0.169622
TCGA-AN-A0XR-01	0.0335268	0.0435674	0	0.0323687	0	0.0911845
TCGA-AN-A0XS-01	0.174338	0.224037	0.233174	0.138825	0.0750428	0.680389
TCGA-AN-A0XT-01	0.0154838	0.0736055	0.0831306	0.0150011	0	0.150277
TCGA-AN-A0XU-01	0.114063	0.0595701	0.284889	0.149639	0.031248	0.505265
TCGA-AN-A0XV-01	0.0362675	0.128602	0.2084	0.0608657	0.00715548	0.357364
TCGA-AN-A0XW-01	0.138965	0.229332	0.283766	0.243878	0.157603	0.917206
TCGA-AO-A03L-01	0.117471	0.091967	0.135813	0.10335	0	0.332911
TCGA-AO-A03M-01	0.0914937	0.195338	0.260079	0.175608	0.048314	0.64944
TCGA-AO-A03N-01	0.0460409	0	0	0	0	0.0153242
TCGA-AO-A03O-01	0.0145325	0.102237	0.128552	0.121766	0	0.386656
TCGA-AO-A03P-01	0.0684191	0	0	0	0	0.0498171
TCGA-AO-A03R-01	0.0469454	0.0635913	0.103189	0.0111126	0	0.20228
TCGA-AO-A03T-01	0.0236128	0	0.010266	0	0	0.0420576
TCGA-AO-A03U-01	0.065527	0	0.53329	0.451201	0.416959	0.819704
TCGA-AO-A03V-01	0.0545721	0.0923868	0.0972413	0.0637913	0	0.219292
TCGA-AO-A0J2-01	0.0468511	0	0.217585	0.131864	0	0.373486
TCGA-AO-A0J3-01	0.0262728	0	0	0	0	0.0149506
TCGA-AO-A0J4-01	0.250847	0.383034	0.0643454	0.186625	0	0.706396
TCGA-AO-A0J5-01	0.0648823	0.0979924	0.0869021	0.0784138	0.10531	0.33668
TCGA-AO-A0J6-01	0.145807	0.0820251	0.173074	0.212821	0	0.476796
TCGA-AO-A0J7-01	0.0143448	0	0	0	0	0
TCGA-AO-A0J8-01	0.0596619	0.174252	0.080289	0.098638	0.00681452	0.514003
TCGA-AO-A0J9-01	0.0542128	0.121586	0.164976	0.0876845	0.131278	0.423229
TCGA-AO-A0JA-01	0.153613	0.144214	0.150787	0.140992	0.1769	0.54558
TCGA-AO-A0JB-01	0.0135932	0	0	0	0	0
TCGA-AO-A0JC-01	1.97027	2.26689	1.18592	0.688562	0	2.93242
TCGA-AO-A0JD-01	0.0696517	0.0101008	0.0807447	0.0286012	0	0.25342
TCGA-AO-A0JE-01	0.279494	0.0917119	0.281522	0.180351	0.0378187	0.930987
TCGA-AO-A0JF-01	0.172042	0.150044	0.362962	0.12138	0.235303	0.821371
TCGA-AO-A0JG-01	0.143735	0.260633	0.429074	0.14081	0	0.690671
TCGA-AO-A0JI-01	0.089026	0.0488628	0.0622723	0.0271572	0	0.101744
TCGA-AO-A0JJ-01	0.12621	0.277546	0.319623	0.205571	0.218931	0.769677
TCGA-AO-A0JL-01	0.00327629	0	0	0	0	0
TCGA-AO-A0JM-01	0.0399284	0.0526099	0.0766272	0.0742842	0	0.32455
TCGA-AO-A124-01	0.11532	0.04717	0.0780614	0.112178	0	0.264707
TCGA-AO-A125-01	0.0113041	0.0121061	0	0	0	0
TCGA-AO-A126-01	0.0607819	0.10338	0.0484703	0.00518659	0.0471424	0.309067
TCGA-AO-A128-01	0.125482	0.470178	1.08011	0.941013	0	2.22883
TCGA-AO-A129-01	0.185583	0.245443	0.0901027	0.121879	0	0.584301
TCGA-AO-A12A-01	0.14203	0.157439	0.152397	0.079592	0	0.544029
TCGA-AO-A12B-01	0.00441986	0	0.066742	0	0	0.0988323
TCGA-AO-A12C-01	0.0465154	0.0618224	0.0403274	0.0202446	0.0359567	0.192983
TCGA-AO-A12D-01	0.163207	0.16602	0.162428	0.126446	0.0384898	0.545726
TCGA-AO-A12E-01	0.0441524	0.135042	0.0759371	0.134881	0.136376	0.411946
TCGA-AO-A12F-01	0.0308856	0.0429626	0.0064893	0.0101045	0.00544481	0.207798
TCGA-AO-A12G-01	0.0250903	0.0475118	0.039964	0	0	0.214206
TCGA-AO-A12H-01	0.0335129	0.0331193	0	0.0204273	0.0362523	0.178202
TCGA-AO-A1KO-01	0	0.0188284	0.186588	0.0715379	0.0686379	0.156377
TCGA-AO-A1KP-01	0.011518	0	0.0119675	0	0	0
TCGA-AO-A1KQ-01	0.0428739	0.0502142	0.260795	0.0689107	0	0.335516
TCGA-AO-A1KR-01	0.0327327	0.0529882	0.0218457	0	0	0.0288969
TCGA-AO-A1KS-01	0.0565006	0.0824214	0.221675	0.062212	0.15596	0.293889
TCGA-AO-A1KT-01	0.0333084	0.0267008	0.0512507	0.0835272	0.0554573	0.309928
TCGA-AQ-A04H-01	0.00401537	0.0899011	0.0595732	0.0405195	0	0.220985
TCGA-AQ-A04J-01	0.342716	0.364203	0.215149	0.187091	0.0538023	0.718588
TCGA-AQ-A04L-01	0.0772892	0.000497063	0	0.0202814	0	0.165207
TCGA-AQ-A0Y5-01	0.0247616	0	0.150406	0.0687195	0.137675	0.362742
TCGA-AQ-A1H2-01	0.0217646	0.0375227	0.0542041	0.0689069	0.0695262	0.184114
TCGA-AQ-A1H3-01	0.0344243	0.172471	0.203144	0.115799	0.0347799	0.489682
TCGA-AQ-A54N-01	0.00984837	0.00449765	0	0.0110428	0	0.0417634
TCGA-AQ-A54O-01	0.0709933	0.0505618	0	0.0165217	0	0.254958
TCGA-AQ-A7U7-01	0.373755	0.730783	0.664597	0.444266	0.114075	1.59069
TCGA-AR-A0TP-01	0.118637	0.0063287	0.0289694	0.0201815	0	0.339354
TCGA-AR-A0TQ-01	0.0917774	0.209108	0.262954	0.10543	0.0310054	0.579513
TCGA-AR-A0TR-01	0.0469505	0.105327	0	0.0334901	0	0.0774189
TCGA-AR-A0TS-01	0.625165	0.922536	0.276039	0.340963	0.1921	1.18736
TCGA-AR-A0TT-01	0.436901	0.60051	0.278145	0.399631	0.204575	1.57993
TCGA-AR-A0TU-01	0	0.140271	0.0660977	0.134531	0	0.508447
TCGA-AR-A0TV-01	0.0598025	0.124715	0.10512	0.135952	0	0.521245
TCGA-AR-A0TW-01	0.119665	0.0487084	0.254076	0.10583	0.0370774	0.55178
TCGA-AR-A0TX-01	0.23364	0.249055	0.376931	0.218045	0.0943827	0.97004
TCGA-AR-A0TY-01	0.0674844	0.0676812	0.0194864	0.00807214	0	0.175735
TCGA-AR-A0TZ-01	0.0640394	0.0377647	0.0796199	0.111349	0	0.330686
TCGA-AR-A0U0-01	0.213735	0.127115	0.320404	0.367122	0	0.881133
TCGA-AR-A0U2-01	0.149511	0.0901269	0.314987	0.0853105	0.0830783	0.513156
TCGA-AR-A0U3-01	0.0734222	0.0772627	0.0447989	0.0666472	0	0.275244
TCGA-AR-A0U4-01	0.177412	0.21959	0.202609	0.796379	0.0319485	1.57342
TCGA-AR-A1AH-01	0.0134845	0.0584648	0.0712221	0.041415	0.0353289	0.126557
TCGA-AR-A1AI-01	0.184221	0.213973	0.296807	0.320405	0	1.00172
TCGA-AR-A1AJ-01	0.116006	0.629787	0.435434	0.493806	0.371662	1.75167
TCGA-AR-A1AK-01	0.123573	0.252931	0.396268	0.275544	0.256491	0.994255
TCGA-AR-A1AL-01	0.0376955	0.208163	0.256292	0.158532	0.0994819	0.606275
TCGA-AR-A1AM-01	0.0653162	0.220255	0.105	0.103339	0.0518224	0.532533
TCGA-AR-A1AN-01	0.0459267	0.152511	0.0415198	0.0631579	0.0350266	0.387631
TCGA-AR-A1AO-01	0.121098	0.350031	0.610098	0.507817	0.720242	1.82707
TCGA-AR-A1AP-01	0.0838441	0.145398	0.0474489	0.101046	0.0589687	0.492666
TCGA-AR-A1AQ-01	0.158935	0.203359	0.199314	0.263028	0.0151504	0.7407
TCGA-AR-A1AR-01	0.168705	0.235732	0.50652	0.314929	0.412684	1.12014
TCGA-AR-A1AS-01	0.0250424	0.0221431	0	0.0389445	0.0401397	0.181824
TCGA-AR-A1AT-01	0.0668227	0.145419	0.235077	0.165229	0.0887697	0.502182
TCGA-AR-A1AU-01	0.0188918	0.0872645	0.123559	0.0592179	0.0305376	0.393929
TCGA-AR-A1AV-01	0.0968743	0.121478	0.0498368	0.064754	0.0272704	0.395276
TCGA-AR-A1AW-01	0.864427	0.805737	0.81623	0.633337	0.102082	2.14565
TCGA-AR-A1AX-01	0.402525	0.607696	0.40304	0.321702	0.00542399	1.04091
TCGA-AR-A1AY-01	0.0366093	0.167804	0	0.120787	0	0.321831
TCGA-AR-A24H-01	0.0380107	0.130446	0.150092	0.121434	0.0531411	0.388993
TCGA-AR-A24K-01	0.060407	0.0289982	0	0	0	0.0486184
TCGA-AR-A24L-01	0.0358847	0.0725748	0.146134	0.115758	0.132792	0.249602
TCGA-AR-A24M-01	0.0985292	0.0992449	0.111765	0.110796	0.144317	0.3595
TCGA-AR-A24N-01	0.0544101	0.0887	0.0465121	0.0674838	0	0.219113
TCGA-AR-A24O-01	0.113348	0.166737	0.343436	0.199735	0.170358	0.705239
TCGA-AR-A24P-01	0.0873642	0.14045	0.102623	0.10035	0.0786929	0.366923
TCGA-AR-A24Q-01	0.185317	0.084239	0.259305	0.163075	0	0.717579
TCGA-AR-A24R-01	0.0490104	0.118861	0.160231	0.0770981	0.00978385	0.482454
TCGA-AR-A24S-01	0.0985464	0.244132	0.225732	0.313191	0.430572	0.980494
TCGA-AR-A24T-01	0.060925	0.119956	0.224784	0.159742	0.358632	0.41518
TCGA-AR-A24U-01	0.14637	0.271242	0.342096	0.307213	0.214469	0.924139
TCGA-AR-A24V-01	0.058611	0.0404059	0.184239	0.186383	0.262113	0.485692
TCGA-AR-A24W-01	0	0.0751326	0.193838	0.100072	0	0.396757
TCGA-AR-A24X-01	0.0680264	0.158346	0.112123	0.0574562	0.00756133	0.288829
TCGA-AR-A24Z-01	0.0499692	0.0529066	0.0743173	0.101896	0.00843356	0.251275
TCGA-AR-A250-01	0.146519	0.120511	0.156222	0.133203	0.157806	0.637505
TCGA-AR-A251-01	0.0709792	0.132776	0.251634	0.162094	0.0638062	0.552348
TCGA-AR-A252-01	0.249086	0.416174	1.05432	0.363748	0.195116	1.53926
TCGA-AR-A254-01	0.0397141	0.153637	0.204853	0.237163	0.303786	0.637287
TCGA-AR-A255-01	0.0989649	0.150882	0.259679	0.163222	0.137556	0.615608
TCGA-AR-A256-01	0.0979506	0.115895	0.130659	0.174153	0	0.520235
TCGA-AR-A2LE-01	0.0249589	0.00761582	0.140439	0	0	0.343224
TCGA-AR-A2LH-01	0.332674	0.363714	0.332074	0.208071	0.0805704	1.10022
TCGA-AR-A2LJ-01	0.0702188	0.264936	0.0175021	0.0825151	0.15404	0.895701
TCGA-AR-A2LK-01	0.0698074	0.0865547	0.0683569	0.0902353	0.126695	0.413003
TCGA-AR-A2LL-01	0.0332132	0.140092	0.0326132	0.0806296	0.207087	0.5376
TCGA-AR-A2LM-01	0.120056	0.166436	0.273278	0.136767	0.15283	0.599025
TCGA-AR-A2LN-01	0.0538084	0.205346	0.271559	0.249233	0.0997135	0.664963
TCGA-AR-A2LO-01	0.105533	0.32356	0.262471	0.203011	0.0519404	0.704907
TCGA-AR-A2LQ-01	0.0632901	0.15527	0.223877	0.160938	0.286818	0.485885
TCGA-AR-A2LR-01	0.0714775	0.0633557	0.186279	0.0464208	0.119952	0.377918
TCGA-AR-A5QM-01	0.0830969	0.183162	0.0748283	0.133324	0	0.664941
TCGA-AR-A5QN-01	0.0746253	0.119842	0.106072	0.121138	0.0198148	0.420822
TCGA-AR-A5QP-01	0.0625517	0.109931	0.0706397	0.0626281	0.0436609	0.325925
TCGA-AR-A5QQ-01	0.0508893	0.200415	0.278043	0.210479	0.0805622	1.01277
TCGA-B6-A0I1-01	0.0525786	0.0309915	0	0	0	0.0947191
TCGA-B6-A0I2-01	0.207026	0.0497566	0.35877	0.141453	0	0.590151
TCGA-B6-A0I5-01	0.0502481	0.0154298	0	0	0	0.103317
TCGA-B6-A0I6-01	0.030531	0.111618	0.04806	0.0703799	0	0.326918
TCGA-B6-A0I8-01	0	0.0190203	0.0998244	0	0	0.131597
TCGA-B6-A0I9-01	0.0567233	0.0719019	0.00692757	0.0198251	0	0.257207
TCGA-B6-A0IA-01	0.00524103	0	0	0	0	0.00951028
TCGA-B6-A0IB-01	0.00759522	0	0	0	0	0
TCGA-B6-A0IC-01	0.0474805	0.0515627	0	0.0526391	0	0.137347
TCGA-B6-A0IE-01	0.0827145	0.00552527	0	0	0	0.0730463
TCGA-B6-A0IG-01	0.0553795	0.0305933	0	0	0	0.109362
TCGA-B6-A0IH-01	0.0543066	0.195688	0.38104	0.132688	0.101251	0.56209
TCGA-B6-A0IJ-01	0.280171	0.286467	0	0.293866	0	1.04082
TCGA-B6-A0IK-01	0.0857637	0.080193	0.0634703	0.0326833	0	0.29632
TCGA-B6-A0IM-01	0.0369736	0.0445928	0.0454421	0.0678103	0	0.216245
TCGA-B6-A0IN-01	0.153201	0.101083	0.0433901	0.0314446	0	0.357336
TCGA-B6-A0IO-01	0.0636322	0.0221834	0.0199383	0.0369881	0	0.0815434
TCGA-B6-A0IP-01	0.147831	0.115583	0.0774587	0.0604648	0	0.254088
TCGA-B6-A0IQ-01	0.0442572	0.0548552	0.0493909	0.00246064	0	0.169692
TCGA-B6-A0RE-01	0.0288662	0.12751	0.0266948	0.0624105	0	0.319199
TCGA-B6-A0RG-01	0.0128848	0.00850829	0.0061005	0.006146	0	0.0992017
TCGA-B6-A0RH-01	0.0819754	0.0226612	0.000757792	0.0209917	0	0.0789241
TCGA-B6-A0RI-01	0.0790905	0.0799704	0.0295843	0.0851909	0.074433	0.411921
TCGA-B6-A0RL-01	0.0277348	0	0	0	0	0
TCGA-B6-A0RM-01	0.0319974	0.0348043	0	0.00666382	0	0.0891044
TCGA-B6-A0RN-01	0.0437992	0.0568992	0.0253066	0.00572715	0	0.141644
TCGA-B6-A0RO-01	0.0413755	0.0307357	0.0188772	0	0	0.165602
TCGA-B6-A0RP-01	0.0818377	0.131732	0.159204	0.103944	0.11683	0.442264
TCGA-B6-A0RQ-01	0.011342	0.0414173	0.122364	0.025537	0.00579942	0.192893
TCGA-B6-A0RS-01	0.0427272	0.0783675	0.0892032	0.0960312	0.00547058	0.439436
TCGA-B6-A0RT-01	0.43743	1.02764	1.24868	0.52566	0	1.91813
TCGA-B6-A0RU-01	0.0462369	0.0475558	0.0959362	0.0213134	0.0160635	0.254789
TCGA-B6-A0RV-01	0.0829913	0.134425	0.151615	0.0660349	0	0.372764
TCGA-B6-A0WS-01	0.108806	0.260188	0.275499	0.183053	0.00525723	0.642525
TCGA-B6-A0WT-01	0.0992987	0.0947687	0.0959922	0.0755669	0.00386313	0.360684
TCGA-B6-A0WV-01	0.0327651	0.00757807	0.0614745	0	0	0.062554
TCGA-B6-A0WW-01	0.0287649	0.028383	0.0228673	0.0208947	0	0.137885
TCGA-B6-A0WX-01	0.13086	0.258068	0.103014	0.0722663	0.0368222	0.507804
TCGA-B6-A0WY-01	0.0633556	0.114793	0.113499	0.0974478	0.0392431	0.415538
TCGA-B6-A0WZ-01	0.0128384	0.0191195	0.0193863	0.00258684	0	0.0181044
TCGA-B6-A0X0-01	0.0156752	0.0132091	0	0	0	0.0386001
TCGA-B6-A0X1-01	0.223721	0.145542	0.198334	0.27421	0	0.650489
TCGA-B6-A0X4-01	0.0213499	0	0	0	0	0.00156613
TCGA-B6-A0X5-01	0.0808664	0.0630516	0	0.00453463	0	0.135685
TCGA-B6-A0X7-01	0.0396292	0.0877958	0.0743493	0.0157007	0.00316659	0.215146
TCGA-B6-A1KC-01	0.0024635	0.00318779	0.032913	0	0	0.0897894
TCGA-B6-A1KF-01	0.023075	0	0.0306646	0	0	0.0181424
TCGA-B6-A1KI-01	0.0117206	0.0277055	0.0600653	0.00581618	0	0.0481868
TCGA-B6-A1KN-01	0.0198017	0.0493998	0.102696	0.0367832	0	0.206083
TCGA-B6-A2IU-01	0.0272576	0.0680059	0.0494847	0.0109096	0	0.140681
TCGA-B6-A3ZX-01	0.776601	1.29114	0.11586	0.303877	0	1.21148
TCGA-B6-A400-01	0	0.185019	0	0.0395072	0	0.986772
TCGA-B6-A401-01	0.09198	0.20019	0	0.0643391	0	0.412538
TCGA-B6-A402-01	0.000299279	0.0536066	0	0	0	0.12315
TCGA-B6-A408-01	0.0626621	0.264236	0.00629798	0.146686	0.0419224	0.529956
TCGA-B6-A409-01	0.0854477	0.142492	0	0.00523666	0	0.375407
TCGA-B6-A40B-01	0.0681909	0.0633143	0.00848804	0.0642641	0	0.30494
TCGA-B6-A40C-01	0.0684153	0.15958	0	0.0649355	0.0349078	0.354431
TCGA-BH-A0AU-11	0	0.163501	0.233164	0.0738145	0.0325233	0.312417
TCGA-BH-A0AU-01	0.0643705	0.150089	0.0980731	0.0888999	0.0424309	0.387433
TCGA-BH-A0AV-01	0.0522958	0.15058	0.128153	0.181524	0.0883132	0.538639
TCGA-BH-A0AW-01	0.220085	0.204573	0.318378	0.120896	0.023518	0.861687
TCGA-BH-A0AY-11	0	0.15604	0.398337	0.0938138	0.110043	0.567651
TCGA-BH-A0AY-01	0.0394591	0.092728	0.168997	0.0820838	0.136345	0.471413
TCGA-BH-A0AZ-11	0	0.183075	0.356824	0.128467	0.19317	0.51237
TCGA-BH-A0AZ-01	0.0618834	0.0729771	0.185293	0.0804386	0.111225	0.3739
TCGA-BH-A0B0-01	0.114475	0.180235	0.155296	0.129432	0	0.59163
TCGA-BH-A0B1-01	0.0182373	0.0794084	0.0944519	0.0225077	0	0.192167
TCGA-BH-A0B3-11	0.0327138	0.270652	0.406561	0.15249	0.227225	0.674209
TCGA-BH-A0B3-01	0.143125	0.190314	0	0.213733	0	0.654652
TCGA-BH-A0B4-01	0.074745	0.0783101	0.0954869	0.0278629	0.00399282	0.376512
TCGA-BH-A0B5-11	0.0240783	0.154432	0.213181	0.0365736	0.0648369	0.503069
TCGA-BH-A0B5-01	0.0116779	0.19009	0.177112	0.191826	0.0998082	0.547469
TCGA-BH-A0B6-01	0.437632	0.369756	0.606822	0.209466	0	1.38181
TCGA-BH-A0B7-11	0	0.150836	0.31272	0.0997165	0.087635	0.376423
TCGA-BH-A0B7-01	0.198578	0.279419	0.384623	0.198512	0.0418426	0.739265
TCGA-BH-A0B8-11	0.00584071	0.187599	0.22017	0.0699005	0.0875157	0.660146
TCGA-BH-A0B8-01	0.0507143	0	0.054409	0	0	0.159357
TCGA-BH-A0B9-01	0.178284	0.172033	0.149494	0.126112	0	0.587197
TCGA-BH-A0BA-11	0.0341946	0.245643	0.340145	0.144323	0.17995	0.654709
TCGA-BH-A0BA-01	0.0683908	0.204464	0.209835	0.0937511	0.0206704	0.365961
TCGA-BH-A0BC-11	0	0.153033	0.305979	0.094989	0.207106	0.493013
TCGA-BH-A0BC-01	0.120474	0.204994	0.147619	0.165289	0.180478	0.638101
TCGA-BH-A0BD-01	0.0891187	0.214481	0.0981065	0.135765	0	0.586389
TCGA-BH-A0BF-01	0.139025	0.37927	0.452717	0.346185	0.245169	1.0413
TCGA-BH-A0BG-01	0.30236	0.316093	0.158278	0.220959	0	0.83197
TCGA-BH-A0BJ-11	0	0.138211	0.31871	0.0981293	0.137295	0.449454
TCGA-BH-A0BJ-01	0.0779522	0.145416	0.164188	0.0847046	0.0879408	0.469364
TCGA-BH-A0BL-01	0.221993	0.304955	0.281752	0.31253	0.157357	1.06338
TCGA-BH-A0BM-11	0	0.135649	0.194884	0.0422797	0.0283819	0.293921
TCGA-BH-A0BM-01	0.0196898	0.0820784	0.0324683	0.0224782	0	0.152865
TCGA-BH-A0BO-01	0.0049416	0.16102	0.101805	0.393852	0.0726259	0.677868
TCGA-BH-A0BP-01	0.0331773	0.0806522	0.0918215	0.0895986	0.0766249	0.305647
TCGA-BH-A0BQ-11	0.0120741	0.177717	0.387607	0.140223	0.155408	0.521688
TCGA-BH-A0BQ-01	0.0240569	0.144981	0.1405	0.108553	0.00379438	0.48452
TCGA-BH-A0BR-01	0.0408155	0.1389	0.159951	0.168485	0.134539	0.645892
TCGA-BH-A0BS-11	0.0219013	0.152466	0.211239	0.0716694	0	0.362253
TCGA-BH-A0BS-01	0.0617763	0.000548638	0.0737193	0.0382421	0	0.167009
TCGA-BH-A0BT-11	0.00855728	0.0713749	0.191483	0.0562866	0.0202603	0.272544
TCGA-BH-A0BT-01	0.0120169	0.11429	0.0149237	0.04206	0	0.172223
TCGA-BH-A0BV-11	0	0.104444	0.202133	0.0838092	0.0337138	0.392544
TCGA-BH-A0BV-01	0.0785657	0.169492	0.130573	0.150522	0.0870686	0.532125
TCGA-BH-A0BW-11	0.689668	0.853141	0.592745	0.499696	0.233326	1.42095
TCGA-BH-A0BW-01	0.291677	0.375479	0.335094	0.600568	0.0655989	1.22546
TCGA-BH-A0BZ-11	0	0.113001	0.275118	0.180711	0.171712	0.659802
TCGA-BH-A0BZ-01	0.057211	0.256703	0.265205	0.217597	0.0573708	0.747891
TCGA-BH-A0C0-11	0.0204468	0.138466	0.228012	0.0686527	0.046719	0.377984
TCGA-BH-A0C0-01	0.34396	0.30223	0.414909	0.256874	0.0810657	1.51668
TCGA-BH-A0C1-01	0.0715347	0.167808	0.303331	0.11645	0.0701521	0.602026
TCGA-BH-A0C3-11	0.00318186	0.141676	0.2362	0.0526455	0.0407633	0.340815
TCGA-BH-A0C3-01	0.049383	0.239036	0.278486	0.151762	0.120475	0.640665
TCGA-BH-A0C7-01	0.0282975	0.139219	0.0851018	0.081639	0.00162858	0.328334
TCGA-BH-A0DD-11	0	0.154727	0.417129	0.107541	0.155067	1.02769
TCGA-BH-A0DD-01	0.0310928	0.0834306	0.0728329	0.0470214	0	0.223772
TCGA-BH-A0DE-01	0.0973356	0.12572	0.182884	0.132378	0.114569	0.577721
TCGA-BH-A0DG-11	0.00873263	0.155797	0.3165	0.120885	0.159894	0.429303
TCGA-BH-A0DG-01	0.12704	0.167929	0.153906	0.102826	0.148019	0.496291
TCGA-BH-A0DH-11	0.00379496	0.0741408	0.227891	0.028935	0.036922	0.382687
TCGA-BH-A0DH-01	0.121086	0.0559047	0.0277041	0.038259	0	0.241323
TCGA-BH-A0DI-01	0.0675584	0.132669	0.265814	0.138163	0.156996	0.638508
TCGA-BH-A0DK-11	0	0.0804437	0.280681	0.0458156	0.0503832	0.390879
TCGA-BH-A0DK-01	0.127546	0.260366	0.303912	0.180511	0.0196684	0.653896
TCGA-BH-A0DL-11	0	0.300897	0.370075	0.192699	0.283976	0.675983
TCGA-BH-A0DL-01	0	0.143279	0.0577369	0.398884	0.0908431	0.744275
TCGA-BH-A0DO-11	0	0.151726	0.292264	0.0927245	0.0610743	0.378256
TCGA-BH-A0DO-01	0.0501849	0.0907182	0.0883123	0.0483293	0	0.201995
TCGA-BH-A0DP-11	0.0111102	0.122071	0.333116	0.0668697	0.0852479	0.407203
TCGA-BH-A0DP-01	0.101572	0.154669	0.224701	0.114074	0.144001	0.535882
TCGA-BH-A0DQ-11	0.0156158	0.148705	0.213944	0.0761313	0.0808995	0.313698
TCGA-BH-A0DQ-01	0.0315058	0.114079	0.0929292	0.082993	0.0786743	0.399447
TCGA-BH-A0DS-01	0.0760818	0.111259	0.107683	0.0703318	0.090401	0.42118
TCGA-BH-A0DT-11	0	0.120945	0.270139	0.0725515	0.0986372	0.36015
TCGA-BH-A0DT-01	0.0979173	0.180038	0.194772	0.0882049	0.0211607	0.530414
TCGA-BH-A0DV-11	0	0.111855	0.380843	0.104952	0.0669322	0.401581
TCGA-BH-A0DV-01	0.0432722	0.114735	0.301444	0.133256	0.108828	0.604075
TCGA-BH-A0DX-01	0.0993536	0.212698	0.242534	0.144126	0.327219	0.938022
TCGA-BH-A0DZ-11	0.0147092	0.0811337	0.103955	0.0499719	0.00436857	0.312184
TCGA-BH-A0DZ-01	0.11409	0.0108287	0.128797	0.136572	0.0711149	0.517305
TCGA-BH-A0E0-11	0.0053886	0.0390433	0.0909768	0.00467258	0	0.191681
TCGA-BH-A0E0-01	0	0	0	0	0	0.161103
TCGA-BH-A0E1-11	0	0.0517531	0.197216	0.0375872	0	0.241377
TCGA-BH-A0E1-01	0.0461676	0.00964829	0.0720253	0.00291887	0	0.170249
TCGA-BH-A0E2-01	0.0747284	0.0687378	0.104885	0.0446717	0	0.289223
TCGA-BH-A0E6-01	0.148592	0.127883	0	0	0	0.194551
TCGA-BH-A0E7-01	0.0912169	0.0441416	0.084571	0.056203	0.019062	0.159761
TCGA-BH-A0E9-01	0.0496899	0.163509	0.25256	0.0929899	0.100652	0.461326
TCGA-BH-A0EA-01	0.0247768	0.13174	0.157379	0.10389	0.0637058	0.448929
TCGA-BH-A0EB-01	0.220157	0.154541	0.168157	0.168867	0.168564	0.778848
TCGA-BH-A0EE-01	0.112405	0.00396706	0.0410558	0.0610147	0	0.0328754
TCGA-BH-A0EI-01	0.0462526	0.0457563	0.0833121	0.0701363	0.0878633	0.21696
TCGA-BH-A0GY-01	0.108816	0.0741648	0.105507	0.0926494	0.02806	0.479856
TCGA-BH-A0GZ-01	0.0440689	0.0490196	0	0	0	0.199495
TCGA-BH-A0H0-01	0.00436056	0.0559527	0.043742	0.00361994	0.00585169	0.11673
TCGA-BH-A0H3-01	0.0685378	0.143489	0.287076	0.118245	0.115633	0.500755
TCGA-BH-A0H5-11	0	0.165717	0.331592	0.09791	0.110255	0.421605
TCGA-BH-A0H5-01	0.653419	0.816943	1.10742	0.52921	0.142276	1.79928
TCGA-BH-A0H6-01	0.0336425	0.0610426	0.0789512	0.0833155	0.0525714	0.2909
TCGA-BH-A0H7-11	0	0.0716615	0.175471	0.00916607	0.0105435	0.298189
TCGA-BH-A0H7-01	0.0372138	0.0235962	0.132201	0.0152179	0	0.223266
TCGA-BH-A0H9-01	0.0574925	0.0837011	0.0576875	0	0	0.333075
TCGA-BH-A0HA-11	0.00624676	0.142584	0.400955	0.0917668	0.0380753	0.369153
TCGA-BH-A0HA-01	0.120023	0.121235	0.171795	0.0718952	0	0.519371
TCGA-BH-A0HB-01	0.0346839	0.0768094	0.121305	0.0458147	0	0.42518
TCGA-BH-A0HF-01	0.074853	0.0968995	0.13224	0.0898809	0.09899	0.503766
TCGA-BH-A0HI-01	0.0515401	0.0745125	0.0634739	0.0767416	0.0135747	0.351995
TCGA-BH-A0HK-11	0	0.104947	0.237402	0.130164	0.127591	0.62054
TCGA-BH-A0HK-01	0.0580927	0.0181712	0.0468566	0.024903	0	0.160182
TCGA-BH-A0HL-01	0.0290241	0	0	0	0	0.0280443
TCGA-BH-A0HN-01	0.0290813	0	0	0.0139547	0.017234	0.141224
TCGA-BH-A0HO-01	0.0820663	0.0621862	0.0658784	0.136567	0.0387809	0.453033
TCGA-BH-A0HP-01	0.0683558	0.117811	0.115576	0.0748276	0.109175	0.361588
TCGA-BH-A0HQ-01	0.048536	0.076555	0	0.0429006	0	0.279005
TCGA-BH-A0HU-01	0.0623585	0.0047266	0.00218024	0	0	0.105592
TCGA-BH-A0HW-01	0.025163	0	0	0	0	0
TCGA-BH-A0HX-01	0.0533529	0.068663	0.109929	0.0463839	0.024518	0.277431
TCGA-BH-A0HY-01	0.0418832	0.023199	0	0	0	0.0873302
TCGA-BH-A0RX-01	0.13607	0.0738274	0.458752	0.236405	0.00995922	0.831782
TCGA-BH-A0W3-01	0.098014	0.087161	0.0429294	0.0937327	0.0354557	0.337818
TCGA-BH-A0W4-01	0.0361825	0.0799278	0.134782	0.06333	0.0655415	0.226146
TCGA-BH-A0W5-01	0.474365	0.767665	0.307022	0.267064	0.0369713	1.01651
TCGA-BH-A0W7-01	0.110573	0.227379	0.311042	0.207796	0.0526885	0.67344
TCGA-BH-A0WA-01	0.0440992	0.195095	0.0838493	0.113901	0	0.508944
TCGA-BH-A18F-01	0.113393	0.215741	0.172663	0.121517	0	0.603293
TCGA-BH-A18G-01	0.012824	0	0	0.0868579	0.100791	0.0445326
TCGA-BH-A18H-01	0.213108	0.138561	0.493296	0.192569	0	0.782525
TCGA-BH-A18I-01	0.141554	0.211941	0.259636	0.206255	0.0793717	0.803065
TCGA-BH-A18J-11	0	0.147621	0.199914	0.132962	0.0556839	0.602068
TCGA-BH-A18J-01	0.0679042	0.0624442	0.0262947	0.0543882	0.0587214	0.298412
TCGA-BH-A18K-11	0	0.183785	0.22014	0.058165	0.115988	0.313709
TCGA-BH-A18K-01	0.0407797	0.08045	0.0424161	0.0332116	0.038312	0.257714
TCGA-BH-A18L-11	0	0.127045	0.32034	0.126954	0.154525	0.714296
TCGA-BH-A18L-01	0.0332499	0.0222048	0.0919349	0.0218318	0	0.121679
TCGA-BH-A18M-11	0	0.170939	0.303222	0.232748	0.127987	0.701695
TCGA-BH-A18M-01	0.0595759	0.126551	0.148038	0.0985604	0.0958884	0.416803
TCGA-BH-A18N-11	0	0.152154	0.258994	0.143198	0.185746	0.556547
TCGA-BH-A18N-01	0.060216	0.0624071	0.0235047	0.0885587	0.0441892	0.19657
TCGA-BH-A18P-11	0.00817716	0.122036	0.229256	0.0423259	0	0.362595
TCGA-BH-A18P-01	0.0852842	0.0536701	0.157564	0.102194	0	0.372352
TCGA-BH-A18Q-11	0.0396134	0.213843	0.365439	0.110386	0.105118	0.553616
TCGA-BH-A18Q-01	0.187747	0.155446	0.221013	0.146897	0	0.695147
TCGA-BH-A18R-11	0.00213107	0.175064	0.297749	0.0854703	0.0451139	0.505929
TCGA-BH-A18R-01	0.0517471	0.0656479	0.0883062	0.0556268	0	0.25308
TCGA-BH-A18S-11	0.0121989	0.153828	0.324569	0.250227	0.253475	0.801983
TCGA-BH-A18S-01	0.119985	0.00321181	0.0564568	0.0320583	0	0.185393
TCGA-BH-A18T-01	0.0953764	0.11692	0	0.0743176	0	0.249958
TCGA-BH-A18U-11	0	0.123354	0.256811	0.145851	0.0815695	0.524176
TCGA-BH-A18U-01	0.0657907	0.0224249	0.0117582	0.0470277	0.0388848	0.302657
TCGA-BH-A18V-11	0	0.0691419	0.11613	0.0428073	0.0476068	0.364584
TCGA-BH-A18V-06	0.758198	0.488122	0.207778	0.256006	0	1.79495
TCGA-BH-A18V-01	0.190134	0.266745	0.100642	0.240896	0.0433636	0.977379
TCGA-BH-A1EN-11	0	0.190873	0.413273	0.0789361	0.192569	0.638396
TCGA-BH-A1EN-01	0.132864	0	0.0344355	0.0105369	0	0.167405
TCGA-BH-A1EO-11	0	0.105381	0.47478	0.174792	0.604904	1.08025
TCGA-BH-A1EO-01	0.166034	0.195669	0.300532	0.207421	0.415532	0.779881
TCGA-BH-A1ES-06	0	0.023092	0	0.0113961	0	0.0225182
TCGA-BH-A1ES-01	0.0226011	0.0353683	0.0919184	0.0526769	0.0446391	0.198269
TCGA-BH-A1ET-11	0	0.256685	0.518516	0.145669	0.284164	0.653517
TCGA-BH-A1ET-01	0.0713342	0.100796	0.151227	0.108721	0.0813077	0.274903
TCGA-BH-A1EU-11	0	0.171254	0.342214	0.109122	0.275087	0.439261
TCGA-BH-A1EU-01	0.170778	0.421585	0.604084	0.36833	0.416836	1.04449
TCGA-BH-A1EV-11	0.000308835	0.14908	0.420396	0.212187	0.309434	0.634781
TCGA-BH-A1EV-01	0.0661651	0.041379	0.0274006	0.0140435	0.0343831	0.20205
TCGA-BH-A1EW-11	0.038052	0.139832	0.334381	0.145069	0.0899177	0.538681
TCGA-BH-A1EW-01	0.0819055	0.15629	0.327145	0.171982	0.0479629	0.635204
TCGA-BH-A1EX-01	0.0718247	0.133167	0.164449	0.165857	0.230799	0.517695
TCGA-BH-A1EY-01	0.107999	0.226489	0.200173	0.204257	0.236548	0.771107
TCGA-BH-A1F0-11	0	0.209496	0.378209	0.121751	0.120824	0.575834
TCGA-BH-A1F0-01	0.167029	0.392756	0.567464	0.553021	0.499461	1.30752
TCGA-BH-A1F2-11	0	0.179479	0.270018	0.125913	0.022203	0.576583
TCGA-BH-A1F2-01	0.082424	0.0495537	0.206586	0.119729	0.194793	0.309072
TCGA-BH-A1F5-01	0.071877	0.0261995	0.107706	0.0273788	0.0776989	0.132665
TCGA-BH-A1F6-11	0	0.0970423	0.385187	0.143111	0.515146	0.725356
TCGA-BH-A1F6-01	0.0340414	0.066842	0.193495	0.212311	0.0843661	0.583567
TCGA-BH-A1F8-11	0	0.13356	0.359491	0.101709	0.199133	0.437907
TCGA-BH-A1F8-01	0.0369125	0	0.148891	0.0457302	0	0.210989
TCGA-BH-A1FB-11	0.00337339	0.191119	0.283779	0.142034	0.132456	0.449268
TCGA-BH-A1FB-01	0.213147	0.363523	0.406343	0.315798	0.158093	0.946148
TCGA-BH-A1FC-11	0	0.191475	0.387229	0.153049	0.22142	0.620125
TCGA-BH-A1FC-01	0.156861	0.168779	0.264452	0.178484	0	0.629803
TCGA-BH-A1FD-11	0.0162286	0.179054	0.304281	0.0851671	0.208256	0.547613
TCGA-BH-A1FD-01	0.0804209	0.0209746	0.0713347	0.126391	0	0.361284
TCGA-BH-A1FE-11	0	0.155078	0.499566	0.1413	0.129416	0.486491
TCGA-BH-A1FE-06	0	0.0669634	0.164404	0.203448	0.0832313	0.510373
TCGA-BH-A1FE-01	0.104754	0.272306	0.545422	0.244815	0.0806014	0.81244
TCGA-BH-A1FG-11	0	0.125808	0.26468	0.026371	0.174767	0.24104
TCGA-BH-A1FG-01	0.00880414	0	0.0252879	0	0	0.0533331
TCGA-BH-A1FH-11	0	0.114676	0.358312	0.230797	0.360263	0.673056
TCGA-BH-A1FH-01	0	0.154772	0.270489	0.168533	0.219362	0.488136
TCGA-BH-A1FJ-11	0	0.143412	0.453281	0.142755	0.439168	0.65714
TCGA-BH-A1FJ-01	0.0294817	0.0603551	0.0388338	0.0192598	0	0.122368
TCGA-BH-A1FL-01	0.103109	0.12754	0.0897197	0.0366197	0	0.278224
TCGA-BH-A1FM-11	0	0.140131	0.340922	0.116096	0.138043	0.487558
TCGA-BH-A1FM-01	0.054294	0.0318353	0.114507	0.0169879	0.0989172	0.172144
TCGA-BH-A1FN-11	0.0158691	0.173945	0.583924	0.199084	0.610023	0.665964
TCGA-BH-A1FN-01	0.000112207	0.0823003	0.0782083	0.104193	0.0170868	0.306887
TCGA-BH-A1FR-11	0.025881	0.239545	0.373522	0.182722	0.463604	0.911819
TCGA-BH-A1FR-01	0.1266	0.134253	0.0774596	0.0929823	0.078349	0.427068
TCGA-BH-A1FU-11	0.00798723	0.197543	0.332698	0.127093	0.0968019	0.535494
TCGA-BH-A1FU-01	0.135976	0.179088	0.238635	0.155904	0.0725754	0.520509
TCGA-BH-A201-01	0.0524504	0.0858716	0.169921	0.098196	0.0701513	0.368394
TCGA-BH-A202-01	0.131047	0.0468081	0.170516	0.104303	0.102738	0.445871
TCGA-BH-A203-11	0	0.173029	0.306715	0.0780379	0.145469	0.401505
TCGA-BH-A203-01	0.108837	0.102304	0.121252	0.0884552	0.0157918	0.449695
TCGA-BH-A204-11	0	0.136427	0.301272	0.0837936	0.0629913	0.691332
TCGA-BH-A204-01	0.038972	0	0.057016	0.0238828	0	0.157305
TCGA-BH-A208-11	0.0267839	0.0730821	0.275217	0.102561	0	0.413397
TCGA-BH-A208-01	0.0907851	0.0486546	0.23702	0.0629843	0.13737	0.442452
TCGA-BH-A209-11	0	0.290458	0.478458	0.186479	0.318769	0.771525
TCGA-BH-A209-01	0.294984	0.328351	0.48569	0.318767	0	1.08361
TCGA-BH-A28O-01	0.0307444	0.215636	0.206431	0.0924081	0.066135	0.497821
TCGA-BH-A28Q-01	0.0667837	0.100539	0.105687	0.0834068	0.0421702	0.31012
TCGA-BH-A2L8-01	0.143414	0.290615	0.409912	0.225729	0.126475	0.84847
TCGA-BH-A42T-01	0.15243	0.0534332	0	0.0536564	0	0.488852
TCGA-BH-A42U-01	0.103945	0.225747	0.119613	0.0963716	0	0.539369
TCGA-BH-A42V-01	0.0478539	0.221934	0.068328	0.0592592	0.00802679	0.430016
TCGA-BH-A5IZ-01	0.0513065	0.044057	0.331528	0.0833915	0	0.458311
TCGA-BH-A5J0-01	0.26891	0.204125	0.102014	0.0769436	0.0912715	1.04373
TCGA-BH-A6R8-01	0.0549781	0.0865299	0	0.0934219	0	0.41071
TCGA-BH-A6R9-01	0.087982	0.166143	0.355885	0.293455	0.520321	0.93472
TCGA-BH-A8FY-01	0.0184175	0.0440313	0	0.0477624	0.0106396	0.15273
TCGA-BH-A8FZ-01	0.16004	0.275157	0.0876807	0.268652	0	1.3203
TCGA-BH-A8G0-01	0.299155	0.510549	0.148752	0.205588	0.362154	1.08208
TCGA-BH-AB28-01	0.159483	0.247339	0.0195344	0.0961972	0.0641359	0.460116
TCGA-C8-A12K-01	0.682843	0.100482	0.359531	0.372983	0.0292612	1.72507
TCGA-C8-A12L-01	0.0439614	0.041453	0.0965775	0.119328	0.00701172	0.387903
TCGA-C8-A12M-01	0.0881932	0.120307	0.121392	0.0154251	0	0.197307
TCGA-C8-A12N-01	0.129313	0.0803056	0.0414031	0.0839669	0.0535368	0.458651
TCGA-C8-A12O-01	0.0921388	0.113658	0.15337	0.14195	0.151234	0.470618
TCGA-C8-A12P-01	0.16403	0.0382358	0.131551	0.0720814	0.0131765	0.416409
TCGA-C8-A12Q-01	0.0570235	0.122794	0.130493	0.151892	0.122557	0.483468
TCGA-C8-A12T-01	0.0169731	0.0470644	0.0516332	0.0339793	0.0185532	0.274807
TCGA-C8-A12U-01	0.0353045	0.0219601	0.204659	0.0715495	0	0.257666
TCGA-C8-A12V-01	0.220598	0.537958	0.922696	0.574188	0.219723	1.79394
TCGA-C8-A12W-01	0.166024	0.145383	0.0507448	0.0914369	0.116341	0.636438
TCGA-C8-A12X-01	0.0393487	0.0427051	0	0.0251653	0.0799131	0.286811
TCGA-C8-A12Y-01	0.00852718	0.0800771	0	0.0327792	0	0.120944
TCGA-C8-A12Z-01	0.0725995	0	0	0	0	0.0628509
TCGA-C8-A130-01	0.0231065	0.0585622	0.066908	0.0119416	0	0.18528
TCGA-C8-A131-01	0.0347151	0.0409378	0.0628221	0.0491603	0	0.323326
TCGA-C8-A132-01	0.140372	0.227453	0.368288	0.156103	0.0277636	0.756445
TCGA-C8-A133-01	0.0540923	0	0	0	0	0.0014812
TCGA-C8-A134-01	0.151279	0.268088	0.0096994	0.252193	0	0.701727
TCGA-C8-A135-01	0.0619998	0.0865753	0.156072	0.0393196	0.0479898	0.312139
TCGA-C8-A137-01	0.0449134	0.00869646	0.0234032	0	0	0.0567531
TCGA-C8-A138-01	0.00918624	0.0863945	0.358048	0.128159	0	0.605091
TCGA-C8-A1HE-01	0.0427747	0.0587704	0.0424297	0.0456139	0	0.18816
TCGA-C8-A1HF-01	0.0995303	0.103187	0.278332	0.145101	0.075134	0.544377
TCGA-C8-A1HG-01	0.216492	0.0533316	0.346261	0.0764705	0.0523117	0.69871
TCGA-C8-A1HI-01	0.0546298	0.0206167	0.0599971	0.0293774	0.0126956	0.174234
TCGA-C8-A1HJ-01	0.0521539	0.0277485	0.118842	0.010656	0	0.139214
TCGA-C8-A1HK-01	0.0995335	0	0.124262	0.0250746	0	0.201995
TCGA-C8-A1HL-01	0.063265	0.0680097	0.0169927	0.0372206	0.048158	0.159122
TCGA-C8-A1HM-01	0.119744	0	0.942783	0.350627	0	0.97387
TCGA-C8-A1HN-01	0.0422121	0.0601542	0.0711681	0.0598647	0.0812844	0.241638
TCGA-C8-A1HO-01	0.00860735	0.0451645	0.0580582	0.0161682	0	0.0725119
TCGA-C8-A26V-01	0.121578	0.0223291	0.102481	0.0908517	0	0.346188
TCGA-C8-A26W-01	0.145745	0.182257	0.209247	0.150472	0.0834988	0.545585
TCGA-C8-A26X-01	0.240065	0.0538432	0.305572	0.157847	0.0782882	0.728744
TCGA-C8-A26Y-01	0.0903112	0.0911549	0.0349191	0.107531	0	0.239919
TCGA-C8-A26Z-01	0.0351528	0.00083314	0.0521883	0.0201274	0	0.111985
TCGA-C8-A273-01	0.0637483	0.0731403	0.0396207	0.0343578	0	0.334907
TCGA-C8-A274-01	0.0337036	0.0497462	0.0110897	0.0388255	0	0.136848
TCGA-C8-A275-01	0.150294	0.180711	0.226189	0.211171	0.0492163	0.73826
TCGA-C8-A278-01	0.29147	0.0938454	0.251271	0.167274	0.144979	0.861655
TCGA-C8-A27A-01	0.0910002	0.0305947	0.124264	0.0432321	0	0.218824
TCGA-C8-A27B-01	0.118582	0.119093	0.223931	0.394273	0.0840061	0.794072
TCGA-C8-A3M7-01	0.0455879	0.184298	0.211588	0.0628997	0.0338081	0.360353
TCGA-C8-A3M8-01	0.0307175	0.0535595	0	0.0169655	0	0.145068
TCGA-C8-A8HP-01	0.249194	0.245491	0.0455794	0.0782824	0	0.882418
TCGA-C8-A8HQ-01	0.123058	0.189343	0.110739	0.141302	0.0158682	0.619088
TCGA-C8-A8HR-01	0.0283308	0.296481	0.204315	0.184229	0.206443	0.669462
TCGA-D8-A13Y-01	0.0900716	0.00130271	0.0996303	0.00909866	0	0.171568
TCGA-D8-A13Z-01	0.127055	0.158579	0.178929	0.203791	0.0986013	0.787197
TCGA-D8-A140-01	0.110946	0.162241	0.15263	0.114156	0	0.465739
TCGA-D8-A141-01	0.143058	0.4702	0.425635	0.306285	0.142784	1.06024
TCGA-D8-A142-01	0.109653	0.120973	0.158498	0.0831391	0.0697138	0.575484
TCGA-D8-A143-01	0.196669	0.0685612	0.0990431	0.0812003	0	0.434242
TCGA-D8-A145-01	0.1399	0.188486	0.138783	0.111693	0.0740793	0.446792
TCGA-D8-A146-01	0.113097	0.132686	0.174589	0.14188	0.115224	0.48349
TCGA-D8-A147-01	0.118196	0.247961	0.18666	0.214664	0.0377076	0.657311
TCGA-D8-A1J8-01	0.13019	0.0162915	0.603922	0.321833	0.0952032	1.00171
TCGA-D8-A1J9-01	0.0828782	0.0448708	0.178811	0.0935194	0.134661	0.440961
TCGA-D8-A1JA-01	0.109358	0.0145933	0.10272	0.148423	0.103547	0.307821
TCGA-D8-A1JB-01	0.200391	0.292947	0.633691	0.279616	0.0780445	0.867549
TCGA-D8-A1JC-01	0.0778941	0.0767262	0.233151	0.120289	0.058607	0.554866
TCGA-D8-A1JD-01	0.150886	0.105753	0.122464	0.14879	0.214566	0.652302
TCGA-D8-A1JE-01	0.0656631	0.0434877	0.206699	0.147194	0.284935	0.43204
TCGA-D8-A1JF-01	0.129502	0.0369382	0.193594	0.0344077	0.0580981	0.407898
TCGA-D8-A1JG-01	0.154957	0.160406	0.201234	0.273967	0.0649382	0.602836
TCGA-D8-A1JH-01	0.0883182	0.181702	0.217506	0.172892	0.240621	0.67449
TCGA-D8-A1JI-01	0.0138226	0.051283	0.0535434	0.0441632	0.0117345	0.190606
TCGA-D8-A1JJ-01	0.109752	0.0626298	0.110184	0.115532	0.217139	0.447708
TCGA-D8-A1JK-01	0.0197835	0.0869643	0.255899	0.256602	0.0863686	0.699799
TCGA-D8-A1JL-01	0.082495	0.30046	0.288947	0.370749	0.0998327	0.96384
TCGA-D8-A1JM-01	0.0438369	0.0345949	0.0856923	0.0982132	0	0.0692813
TCGA-D8-A1JN-01	0.0389606	0.0315251	0.089367	0.0206853	0	0.0861444
TCGA-D8-A1JP-01	0.0543391	0.130672	0.142722	0.0997243	0.213991	0.474056
TCGA-D8-A1JS-01	0.00634846	0	0	0	0	0
TCGA-D8-A1JT-01	0.0423975	0	0.0781159	0.0589961	0.0463031	0.147689
TCGA-D8-A1JU-01	0.0156479	0.142694	0.345232	0.152535	0.377903	0.642964
TCGA-D8-A1X5-01	0.0850793	0.0821098	0.0896135	0.0913332	0.1711	0.530594
TCGA-D8-A1X6-01	0.0777018	0.089911	0.0672906	0.135179	0.295413	0.365665
TCGA-D8-A1X7-01	0.138186	0.0753894	0.0747313	0.0400627	0.0693939	0.326666
TCGA-D8-A1X8-01	0.0785135	0.145689	0.20926	0.133851	0.201302	0.550284
TCGA-D8-A1X9-01	0.0835094	0.101687	0.159117	0.156538	0.0373649	0.603248
TCGA-D8-A1XA-01	0.0736375	0.077522	0	0.0642284	0.0194675	0.309109
TCGA-D8-A1XB-01	0.0452916	0.095781	0.0871489	0.0916914	0.0743878	0.284201
TCGA-D8-A1XC-01	0.0282427	0.0297062	0.0323364	0	0	0.194763
TCGA-D8-A1XD-01	0.0978953	0.0360825	0.0521454	0.0281027	0.0207309	0.211049
TCGA-D8-A1XF-01	0.0484314	0.0234283	0	0	0	0.148449
TCGA-D8-A1XG-01	0.0486031	0.0723484	0.00298528	0.0449527	0.0145082	0.234508
TCGA-D8-A1XJ-01	0.0751466	0.0062042	0.0227756	0.0155258	0	0.246638
TCGA-D8-A1XK-01	0	0.0321963	0.16405	0.23166	0.0294611	0.563807
TCGA-D8-A1XL-01	0.131713	0.123386	0.176545	0.130063	0.0200613	0.562838
TCGA-D8-A1XM-01	0.125334	0.210234	0.295271	0.198789	0.289824	0.797188
TCGA-D8-A1XO-01	0.106649	0.118087	0.153255	0.172289	0.179466	0.437713
TCGA-D8-A1XQ-01	0.138009	0.228317	0.0742677	0.27093	0.163991	0.844795
TCGA-D8-A1XR-01	0.0525006	0.0468571	0.00754968	0.0452272	0	0.209402
TCGA-D8-A1XS-01	0.0483663	0.0821874	0.148594	0.0803537	0.145046	0.352537
TCGA-D8-A1XT-01	0.100323	0.116663	0.136775	0.216495	0.227855	0.538559
TCGA-D8-A1XU-01	0.09753	0.0369389	0.0877325	0.0609288	0.0390722	0.356057
TCGA-D8-A1XV-01	0.0310141	0	0	0	0	0
TCGA-D8-A1XW-01	0.150695	0.264164	0.236039	0.294805	0.402726	0.886413
TCGA-D8-A1XY-01	0.031684	0.0503134	0.118731	0.08237	0.104897	0.319156
TCGA-D8-A1XZ-01	0.12933	0.102245	0.0721721	0.0910126	0.0659207	0.444913
TCGA-D8-A1Y0-01	0.185107	0.166063	0.364458	0.226391	0.104602	0.824182
TCGA-D8-A1Y1-01	0.133764	0.109733	0.0482334	0.0626897	0.205321	0.552335
TCGA-D8-A1Y2-01	0.223403	0.136926	0.412682	0.271836	0.47067	1.10007
TCGA-D8-A1Y3-01	0.0634102	0.0247359	0	0.0531696	0.0528521	0.307737
TCGA-D8-A27E-01	0.0564661	0.0304532	0.0610614	0.0622346	0	0.240187
TCGA-D8-A27F-01	0.0349747	0.113286	0.0541364	0.120375	0.0380799	0.407577
TCGA-D8-A27G-01	0.0935517	0.119687	0.275858	0.104306	0.0551477	0.588152
TCGA-D8-A27H-01	0.140449	0.246554	0.0739908	0.130767	0.0526624	0.593923
TCGA-D8-A27I-01	0.10038	0.246593	0.292953	0.166048	0.163495	0.751499
TCGA-D8-A27K-01	0.123764	0.205819	0.210804	0.162751	0.127681	0.488754
TCGA-D8-A27L-01	0.236615	0.187436	0.227391	0.182616	0.149795	0.847672
TCGA-D8-A27M-01	0.363868	0.527503	0.163764	0.461331	0.126189	1.21211
TCGA-D8-A27N-01	0.0693279	0.114196	0.123194	0.127688	0.262728	0.531752
TCGA-D8-A27P-01	0.0645464	0.0627519	0.0883247	0.0652954	0	0.260573
TCGA-D8-A27R-01	0.0391481	0.121926	0.100304	0.0571419	0.108817	0.411995
TCGA-D8-A27T-01	0.0595113	0.202913	0.173679	0.11104	0.081706	0.609714
TCGA-D8-A27V-01	0.0299227	0.0841802	0.177148	0.0509425	0.0152693	0.303263
TCGA-D8-A27W-01	0.0946336	0.0536942	0.128851	0.0598227	0.0461073	0.323011
TCGA-D8-A3Z5-01	0.0378531	0.113393	0.0149929	0.0390354	0	0.194448
TCGA-D8-A3Z6-01	0.0449946	0.0745069	0.00548271	0.017739	0	0.213782
TCGA-D8-A4Z1-01	0.0596538	0.214412	0.185954	0.0991338	0.0462886	0.510926
TCGA-D8-A73U-01	0.338661	0.539254	0.559824	0.394378	0.216066	1.77865
TCGA-D8-A73W-01	0.0305996	0.165358	0.0307164	0.161329	0.048027	0.4369
TCGA-D8-A73X-01	0.114538	0.0763549	0.0334362	0.0890605	0.0729534	0.362056
TCGA-E2-A105-01	0.0185135	0.0289898	0	0	0	0.121502
TCGA-E2-A106-01	0.041836	0.0480928	0	0	0	0.106153
TCGA-E2-A107-01	0.0381863	0.0745347	0	0.00527215	0	0.10922
TCGA-E2-A108-01	0.1461	0.491185	0.795333	0.377167	0.370515	1.56382
TCGA-E2-A109-01	0.0409009	0.09942	0.0986691	0.0380958	0	0.232216
TCGA-E2-A10A-01	0.0858918	0.101166	0.0388432	0.136508	0.0375028	0.353462
TCGA-E2-A10B-01	0.0536479	0.154286	0.0747875	0.0833118	0.0823733	0.39842
TCGA-E2-A10C-01	0.096608	0.163868	0.121334	0.0416042	0	0.424461
TCGA-E2-A10E-01	0.0612714	0.0374031	0.128003	0.0738592	0	0.305703
TCGA-E2-A10F-01	0.0628438	0.230124	0.196994	0.215763	0.199646	0.697216
TCGA-E2-A14N-01	0.0525931	0.17399	0.0248245	0.0848497	0	0.202576
TCGA-E2-A14O-01	0.0182373	0	0	0	0	0.0343509
TCGA-E2-A14P-01	0.124188	0.0536285	0.125767	0.0533294	0	0.283153
TCGA-E2-A14Q-01	0.0648033	0.108843	0.106315	0.0460525	0	0.278145
TCGA-E2-A14R-01	0.139284	0.0959595	0.0139015	0.121022	0	0.456039
TCGA-E2-A14S-01	0.0667	0.0981291	0.108015	0.0930208	0.149168	0.382298
TCGA-E2-A14T-01	0.0490891	0.112943	0.0253131	0.0653429	0.0187414	0.422626
TCGA-E2-A14U-01	0.0328302	0.0981773	0.0684945	0.0376658	0.0069314	0.273754
TCGA-E2-A14V-01	0.0463411	0.0413423	0.0619261	0.0109949	0	0.137918
TCGA-E2-A14W-01	0.0468366	0	0.0155596	0	0	0.067227
TCGA-E2-A14X-01	0.179582	0.238313	0.14035	0.12248	0	0.479657
TCGA-E2-A14Y-01	0.00575183	0	0.0624499	0.00154631	0	0.0640597
TCGA-E2-A14Z-01	0.114531	0.283682	0.162683	0.149555	0.0369984	0.724432
TCGA-E2-A150-01	0.0985861	0.184173	0.0760069	0.18574	0.0612643	0.513605
TCGA-E2-A152-01	0.0748719	0.0701737	0.18867	0.0959467	0.180088	0.397041
TCGA-E2-A153-11	0	0.208357	0.273708	0.13538	0.229306	0.560722
TCGA-E2-A153-01	0.0185395	0.113186	0.0846134	0.0947983	0.172301	0.408266
TCGA-E2-A154-01	0.0355119	0.0274147	0.00817235	0.00876377	0.00194693	0.18996
TCGA-E2-A155-01	0.0273795	0.0228897	0.0427762	0	0	0.0548211
TCGA-E2-A156-01	0.0974331	0.0320412	0.0208792	0.0429931	0	0.203447
TCGA-E2-A158-11	0	0.143367	0.317771	0.0976899	0.179917	0.772586
TCGA-E2-A158-01	0.0135693	0.0323737	0.0356847	0.00690366	0	0.0765554
TCGA-E2-A159-01	0.109717	0.189409	0.476856	0.244275	0.141646	0.93217
TCGA-E2-A15A-06	0.232617	0.494121	0.241992	0.181781	0.0661709	0.806469
TCGA-E2-A15A-01	0.0278794	0.154967	0.15553	0.0924764	0.0752008	0.554805
TCGA-E2-A15C-01	0.10416	0.138762	0.0994902	0.07732	0	0.287492
TCGA-E2-A15D-01	0.0427866	0.156875	0.133402	0.0513795	0.00495074	0.358513
TCGA-E2-A15E-06	0.158578	0.213934	0	0.0606649	0	0.214926
TCGA-E2-A15E-01	0.00733654	0.075907	0.0778694	0.0444994	0.048628	0.168612
TCGA-E2-A15F-01	0.091977	0.0797466	0.0829212	0.090682	0	0.344843
TCGA-E2-A15G-01	0.0770096	0.118361	0.00833585	0.0639293	0.0199865	0.238425
TCGA-E2-A15H-01	0.0356874	0.0645905	0.00668651	0.00274945	0	0.126216
TCGA-E2-A15I-11	0	0.175256	0.268945	0.0400658	0.0526815	0.444449
TCGA-E2-A15I-01	0.0930124	0.233821	0.354097	0.17312	0.0676874	0.539888
TCGA-E2-A15J-01	0.0452305	0	0	0.0173899	0	0.0916748
TCGA-E2-A15K-11	0	0.164161	0.301503	0.0675436	0.157228	0.716648
TCGA-E2-A15K-06	0.0411791	0.0262752	0	0.0402552	0	0.129581
TCGA-E2-A15K-01	0.127489	0.247732	0.175383	0.130193	0	0.554833
TCGA-E2-A15L-01	0.0640332	0.0581054	0.0924674	0.0808416	0.112179	0.217954
TCGA-E2-A15M-11	0	0.181574	0.313066	0.172363	0.0932771	0.641112
TCGA-E2-A15M-01	0.129646	0.42565	0.609484	0.346024	0.35143	1.00828
TCGA-E2-A15O-01	0.0303108	0.0766815	0	0.0493328	0	0.197843
TCGA-E2-A15P-01	0.0440764	0.0808164	0.0955341	0.0443832	0.0155837	0.202189
TCGA-E2-A15R-01	0.0537707	0.0210534	0	0	0	0.0778708
TCGA-E2-A15S-01	0.0457591	0.0220707	0.0219114	0.0136518	0	0.0606313
TCGA-E2-A15T-01	0.0121848	0.0431434	0	0.0146567	0	0.0934126
TCGA-E2-A1AZ-01	0.0684494	0.374275	0.265072	0.237794	0.0934882	0.804956
TCGA-E2-A1B0-01	0.106254	0.0534526	0.269202	0.10594	0.0482718	0.554371
TCGA-E2-A1B1-01	0.138124	0.252635	0.486616	0.283561	0.215676	1.05847
TCGA-E2-A1B4-01	0.0414227	0.0305734	0	0.0204712	0	0.045559
TCGA-E2-A1B5-01	0.393019	0.76273	0.484608	0.218836	0	1.07366
TCGA-E2-A1B6-01	0.655956	0.994356	0.446333	0.28912	0	1.1429
TCGA-E2-A1BC-11	0	0.12568	0.177866	0.0203939	0	0.446883
TCGA-E2-A1BC-01	0.0716209	0.102326	0.181549	0.078758	0.0936159	0.242612
TCGA-E2-A1BD-01	0.0488706	0.0684109	0	0.00147854	0	0.14246
TCGA-E2-A1IE-01	0.0434314	0.0228546	0.00750846	0	0	0.0671265
TCGA-E2-A1IF-01	0.00481089	0.132802	0.0159216	0.0245112	0	0.258499
TCGA-E2-A1IG-11	0	0.180929	0.283792	0.148058	0.13789	0.668132
TCGA-E2-A1IG-01	0	0.0885671	0.0478673	0.0638281	0.0300345	0.383439
TCGA-E2-A1IH-01	0.250632	0.173095	0.568936	0.194239	0.146032	0.952244
TCGA-E2-A1II-01	0.279338	0.371497	0.551457	0.447807	0	1.30592
TCGA-E2-A1IJ-01	0.0478106	0.236812	0.204315	0.179911	0.121665	0.581813
TCGA-E2-A1IK-01	0.107079	0.0504288	0.148666	0.0738394	0	0.353373
TCGA-E2-A1IL-01	0.0498169	0.0851643	0.0872238	0.0662603	0.0184763	0.273852
TCGA-E2-A1IN-01	0.0684994	0.026652	0.0711515	0.0295644	0.0790906	0.256602
TCGA-E2-A1IO-01	0.0545442	0.292668	0.312465	0.170634	0.114061	0.566001
TCGA-E2-A1IU-01	0.1543	0.0734092	0.119919	0.0821914	0	0.296645
TCGA-E2-A1L6-01	0.0916433	0.105245	0.148392	0.0974865	0.0448902	0.38306
TCGA-E2-A1L7-11	0	0.195401	0.364409	0.231278	0.200848	0.681595
TCGA-E2-A1L7-01	0.0856599	0.208242	0.248488	0.20291	0	0.690678
TCGA-E2-A1L8-01	0.0677819	0.0726623	0.144778	0.0486677	0	0.305612
TCGA-E2-A1L9-01	0.0306849	0.168135	0.105723	0.141711	0.177559	0.472556
TCGA-E2-A1LA-01	0.11532	0.120155	0.277191	0.164628	0	0.693596
TCGA-E2-A1LB-11	0.0281557	0.0830126	0.115563	0.0312075	0	0.202167
TCGA-E2-A1LB-01	0.120187	0	0.0902318	0.0588742	0.0452906	0.272731
TCGA-E2-A1LE-01	0.0712027	0.188466	0.203789	0.13239	0.043932	0.528849
TCGA-E2-A1LG-01	0.102328	0.0731959	0.157892	0.0770637	0	0.209185
TCGA-E2-A1LH-11	0.0849068	0.151798	0.26721	0.0813267	0.0667087	0.449374
TCGA-E2-A1LH-01	0.250176	0.228259	0.302362	0.14506	0	0.817961
TCGA-E2-A1LI-01	0.0411265	0.187787	0	0.135672	0	0.308925
TCGA-E2-A1LK-01	0	0	0	0.0772492	0	0.155916
TCGA-E2-A1LL-01	0.0124894	0.0694463	0.148599	0.0455984	0.0992048	0.134146
TCGA-E2-A1LS-11	0	0.095146	0.225432	0.0515219	0	0.400015
TCGA-E2-A1LS-01	0	0	0	0	0	0.021794
TCGA-E2-A2P5-01	0.0285954	0.0830626	0.0199641	0.0117171	0	0.149956
TCGA-E2-A2P6-01	0.0577494	0.0718536	0	0.0384742	0	0.247548
TCGA-E2-A3DX-01	0.260878	0.36787	0.654869	0.257376	0.256991	1.00144
TCGA-E2-A56Z-01	0.0426059	0.0141655	0	0	0	0.0470031
TCGA-E2-A570-01	0.0621627	0.102129	0.00667829	0.0327391	0	0.260196
TCGA-E2-A572-01	0.0340982	0	0	0	0	0.0279953
TCGA-E2-A573-01	0.108967	0.265364	0.152999	0.233399	0	0.656553
TCGA-E2-A574-01	0.0253509	0	0	0	0	0.0687893
TCGA-E2-A576-01	0.0319817	0	0	0	0	0.0406669
TCGA-E2-A9RU-01	0.0260862	0	0	0	0	0.119059
TCGA-E9-A1N3-01	0.0480476	0	0.00118891	0.0157225	0	0.0447948
TCGA-E9-A1N4-11	0	0.155718	0.327709	0.139871	0.0923058	0.358045
TCGA-E9-A1N4-01	0.314048	0.206289	0.449255	0.295846	0.175403	1.21703
TCGA-E9-A1N5-11	0	0.142648	0.129679	0.107936	0.130992	0.330081
TCGA-E9-A1N5-01	0.0519948	0.207809	0.266762	0.170153	0.133629	0.621227
TCGA-E9-A1N6-11	0	0.212956	0.362828	0.192155	0.162724	0.766938
TCGA-E9-A1N6-01	0.0661034	0.0836369	0.0587818	0.102444	0.110689	0.40856
TCGA-E9-A1N8-01	0.0481272	0	0.00335494	0.0653079	0	0.155125
TCGA-E9-A1N9-11	0	0.1282	0.270765	0.0793533	0.0052481	0.48688
TCGA-E9-A1N9-01	0.051835	0.0960525	0.17273	0.0659086	0	0.26899
TCGA-E9-A1NA-11	0	0.201362	0.294546	0.166246	0.312581	0.692008
TCGA-E9-A1NA-01	0.0770268	0.0881332	0.0620216	0.173669	0.209975	0.484311
TCGA-E9-A1NC-01	0.11016	0.158354	0.0685573	0.124891	0	0.539677
TCGA-E9-A1ND-11	0	0.295523	0.36527	0.151503	0.691204	1.56194
TCGA-E9-A1ND-01	0.122276	0.144181	0.339882	0.35637	0.223936	0.923082
TCGA-E9-A1NE-01	0.27349	0.429678	0.987021	0.356013	0.0736722	1.45177
TCGA-E9-A1NF-11	0	0.233395	0.582637	0.232524	0.994776	1.37854
TCGA-E9-A1NF-01	0.0370483	0.0907338	0.116063	0.0895731	0.179143	0.338408
TCGA-E9-A1NG-11	0	0.128005	0.452573	0.207906	0.435177	1.12578
TCGA-E9-A1NG-01	0.129022	0.129582	0.213815	0.209546	0.530796	0.887557
TCGA-E9-A1NH-01	0.0837753	0.107936	0.132138	0.119025	0.0938893	0.375529
TCGA-E9-A1NI-01	0.0394126	0.0511244	0.000434303	0.030671	0.012217	0.203813
TCGA-E9-A1QZ-01	0.175467	0.361903	0.466793	0.201468	0.0844046	0.821832
TCGA-E9-A1R0-01	0.0934584	0.153639	0.209533	0.059845	0.0227992	0.44558
TCGA-E9-A1R2-01	0.0606473	0.149523	0.0729204	0.0560375	0.00216349	0.341962
TCGA-E9-A1R3-01	0.180443	0.136573	0.118019	0.13681	0.131314	0.894088
TCGA-E9-A1R4-01	0.346516	0.26552	0.157718	0.218581	0.234947	1.25699
TCGA-E9-A1R5-01	0.0337982	0.0609913	0.0318626	0.0186072	0.0585683	0.140241
TCGA-E9-A1R6-01	0.0390136	0.0368593	0	0.0460695	0	0.170791
TCGA-E9-A1R7-11	0	0.193225	0.473936	0.127703	0.572815	0.88027
TCGA-E9-A1R7-01	0.014271	0.0338586	0.0569263	0	0	0.0962147
TCGA-E9-A1RA-01	0.083801	0.130265	0.0219626	0.0706116	0	0.3009
TCGA-E9-A1RB-11	0	0.168234	0.458571	0.162868	0.23348	0.724295
TCGA-E9-A1RB-01	0.0606966	0.0485029	0	0.043589	0.01662	0.181809
TCGA-E9-A1RC-11	0	0.156432	0.407541	0.0831387	0.180512	0.840992
TCGA-E9-A1RC-01	0.0352708	0.0407052	0.0502143	0	0	0.13245
TCGA-E9-A1RD-11	0	0.150575	0.468136	0.0892432	0.268108	0.924642
TCGA-E9-A1RD-01	0.0957977	0.0380828	0.100952	0.0803587	0.0469848	0.264894
TCGA-E9-A1RE-01	0.0259147	0.036235	0.0125712	0	0	0.063872
TCGA-E9-A1RF-11	0	0.119692	0.424642	0.0844738	0.502032	0.784997
TCGA-E9-A1RF-01	0.0177765	0.0632597	0.219896	0.0911324	0.0578455	0.457821
TCGA-E9-A1RG-01	0.0590195	0.0629369	0	0.00657048	0	0.340562
TCGA-E9-A1RH-11	0	0.121798	0.290635	0.0286181	0.209012	0.590633
TCGA-E9-A1RH-01	0.0645407	0.0481238	0.0270123	0.0784816	0.0139705	0.327519
TCGA-E9-A1RI-11	0.0159315	0.172949	0.388205	0.080555	0.281846	0.617922
TCGA-E9-A1RI-01	0.0707608	0.124336	0.184673	0.126876	0.212445	0.366161
TCGA-E9-A226-01	0.0940883	0.106643	0.201179	0.10591	0.147992	0.361201
TCGA-E9-A227-01	0.0688938	0.113798	0.260301	0.0679147	0.0121529	0.611209
TCGA-E9-A228-01	0.0499237	0.0780366	0.00899962	0.0426385	0.0880107	0.313856
TCGA-E9-A229-01	0.0947739	0.177953	0.1833	0.194023	0.268073	0.644957
TCGA-E9-A22A-01	0.118813	0.142968	0.257986	0.135371	0.125708	0.674765
TCGA-E9-A22B-01	0.0258531	0.0156337	0.076358	0.0403597	0	0.201246
TCGA-E9-A22D-01	0.0450346	0.0539246	1.32657	0.335665	0.0493001	1.14063
TCGA-E9-A22E-01	0.0616263	0.120585	0.226931	0.0869253	0.103166	0.493641
TCGA-E9-A22G-01	0.0737657	0	0	0.0369504	0	0.136816
TCGA-E9-A22H-01	0.0397197	0.0808325	0.13753	0.116653	0.0199529	0.279544
TCGA-E9-A243-01	0.331428	0.244356	0.793296	0.514041	0.355784	1.31632
TCGA-E9-A244-01	0.0624225	0.0790353	0	0.0251287	0	0.173774
TCGA-E9-A245-01	0.0375518	0.018656	0.0206185	0	0	0.139196
TCGA-E9-A247-01	0.0169058	0.021278	0	0.00293819	0	0.0512832
TCGA-E9-A248-01	0.341903	0.286543	0.674922	0.321654	0.0747129	1.07255
TCGA-E9-A249-01	0.011855	0.101189	0	0.0210826	0	0.15096
TCGA-E9-A24A-01	0.112753	0.181397	0.0954431	0.240408	0.341593	0.511217
TCGA-E9-A295-01	0.0113653	0.0506482	0.095386	0	0	0.247561
TCGA-E9-A2JS-01	0.0212906	0.0390069	0.0158344	0.0269255	0	0.169032
TCGA-E9-A2JT-01	2.09838	1.80307	0.661645	0.677205	0	2.21079
TCGA-E9-A3HO-01	0.0148422	0.145504	0	0	0	0.118708
TCGA-E9-A3Q9-01	0.0184209	0.0311887	0	0.019233	0	0.156971
TCGA-E9-A3QA-01	0.300615	0.537485	0	0.348871	0	1.2886
TCGA-E9-A3X8-01	0.044252	0.117116	0.114203	0.0279915	0	0.288891
TCGA-E9-A54X-01	0.0159826	0	0	0	0	0
TCGA-E9-A5FK-01	0.188299	0.424239	0.349192	0.106188	0	0.73574
TCGA-E9-A5FL-01	0.0678276	0.0490564	0	0.00947447	0.0139274	0.30429
TCGA-E9-A5UO-01	0.107473	0	0	0	0	0.00105223
TCGA-E9-A5UP-01	0	0	0	0.110645	0	0.11187
TCGA-E9-A6HE-01	0.0235244	0.111547	0	0.045161	0.0257143	0.310743
TCGA-EW-A1IW-01	0.0398385	0.112893	0.188383	0.120694	0.08869	0.3801
TCGA-EW-A1IX-01	0.0914157	0.172204	0.0690367	0.149373	0.00552002	0.668883
TCGA-EW-A1IY-01	0.202058	0.188964	0.627529	0.246005	0.100868	0.923541
TCGA-EW-A1IZ-01	0.449505	0.209159	1.03896	0.244561	0	1.3946
TCGA-EW-A1J1-01	0.0762051	0.0885651	0.12865	0.0932744	0	0.391212
TCGA-EW-A1J2-01	0.0774242	0.1781	0.30922	0.169915	0.249502	0.751678
TCGA-EW-A1J3-01	0.0452676	0.0521514	0.0962096	0.0540189	0	0.269804
TCGA-EW-A1J5-01	0.0978909	0.302403	0.313715	0.298156	0.170438	0.793068
TCGA-EW-A1J6-01	0.0152889	0.0334645	0.0509215	0.0249083	0	0.149296
TCGA-EW-A1OV-01	0.407849	0.402799	0.606836	0.270377	0	1.30034
TCGA-EW-A1OW-01	0.16826	0.132788	0.0878382	0.120673	0	0.556691
TCGA-EW-A1OX-01	0.0529946	0.000233999	0.0537403	0	0	0.067595
TCGA-EW-A1OY-01	0.0374959	0.0101951	0	0.000626357	0	0.1095
TCGA-EW-A1OZ-01	0.0212705	0.0590222	0	0.0489496	0.0398286	0.252027
TCGA-EW-A1P0-01	0.0455972	0.107811	0.00511454	0.0311028	0	0.262614
TCGA-EW-A1P1-01	0	0.207259	0.439361	0.275709	0.124532	0.935198
TCGA-EW-A1P3-01	0.0493309	0.0764866	0	0.0336152	0	0.223498
TCGA-EW-A1P4-01	0.249647	0.100062	0.468441	0.197729	0	0.924578
TCGA-EW-A1P5-01	0.052591	0.13023	0.0748071	0.198148	0.0476594	0.418604
TCGA-EW-A1P6-01	0.0685954	0.0630845	0.0361847	0.0015821	0.0324522	0.244944
TCGA-EW-A1P7-01	0.840433	0.876126	0.301036	0.426141	0	1.52325
TCGA-EW-A1P8-01	0.155408	0.22476	0	0.193593	0.237079	0.758035
TCGA-EW-A1PA-01	0.0833414	0.117019	0.0892858	0.0651703	0	0.34468
TCGA-EW-A1PB-01	0.154388	0.23562	0.230657	0.514276	0.100812	1.3769
TCGA-EW-A1PC-01	0.0263035	0.045356	0	0.0105232	0	0.139748
TCGA-EW-A1PD-01	0.0750511	0.0956258	0.0908632	0.0729696	0.0408501	0.398824
TCGA-EW-A1PE-01	0.108792	0.170592	0.22256	0.269729	0.0503163	0.788626
TCGA-EW-A1PF-01	0.0927234	0.145635	0.103799	0.135602	0.0408355	0.439615
TCGA-EW-A1PG-01	0.00985421	0.0828215	0.184138	0.12366	0	0.396335
TCGA-EW-A1PH-01	0.0999231	0.0183607	0.0861225	0.0661844	0	0.223632
TCGA-EW-A2FR-01	0.0810219	0.131598	0.172443	0.111394	0.113844	0.596469
TCGA-EW-A2FS-01	0.101906	0.0993707	0.111781	0.045455	0	0.319733
TCGA-EW-A2FV-01	0.150357	0.0748313	0.271464	0.11711	0.00875341	0.574808
TCGA-EW-A2FW-01	0.0433737	0.0189154	0.000479698	0	0	0.0986423
TCGA-EW-A3E8-01	0.175127	0.364815	0.130536	0.185007	0	0.683556
TCGA-EW-A3U0-01	0.489865	0.468427	0.528409	0.299609	0.147217	1.72326
TCGA-EW-A423-01	0.0808253	0.136439	0	0.06518	0.00747184	0.38639
TCGA-EW-A424-01	0.029765	0.049448	0	0.0171362	0	0.111722
TCGA-EW-A6S9-01	0.0794463	0.0917131	0.0193316	0.0848846	0.0308375	0.307576
TCGA-EW-A6SA-01	0.0260124	0	0	0	0	0
TCGA-EW-A6SB-01	0.416652	0.220764	0.0297366	0.131089	0	0.667721
TCGA-EW-A6SC-01	0.0288249	0.0673903	0.14236	0.205988	0	0.644849
TCGA-EW-A6SD-01	0.148817	0.137076	0.0682488	0.145398	0.039872	0.535157
TCGA-GI-A2C8-11	0	0.0334363	0	0	0	0
TCGA-GI-A2C8-01	0.183337	0.118007	0.196976	0.127659	0.225022	0.641687
TCGA-GI-A2C9-11	0	0.165416	0.343887	0.211901	0.145717	0.849159
TCGA-GI-A2C9-01	0.0915186	0.142675	0.0337076	0.111462	0.026748	0.604275
TCGA-GM-A2D9-01	0.0567387	0.0766554	0	0.0305302	0	0.195711
TCGA-GM-A2DA-01	0.0353045	0.175268	0.250784	0.10824	0	0.370448
TCGA-GM-A2DB-01	0.129443	0.0860709	0.0382499	0.0240079	0	0.165176
TCGA-GM-A2DC-01	0.0241309	0.0638682	0	0	0	0.100692
TCGA-GM-A2DD-01	0.0842035	0.259542	0.282825	0.186115	0.062481	0.747856
TCGA-GM-A2DF-01	0.229328	0.15444	0.0434563	0.0997122	0	0.546028
TCGA-GM-A2DH-01	0.243472	0.380449	0.354976	0.280551	0	0.912741
TCGA-GM-A2DI-01	0.372029	0.575627	1.03135	0.451586	0.167109	1.73322
TCGA-GM-A2DK-01	0.00281475	0.120088	0.078542	0.0668535	0.0753934	0.408558
TCGA-GM-A2DL-01	0.103927	0.108599	0.0834483	0.0689683	0.0834776	0.607242
TCGA-GM-A2DM-01	0.0369248	0.0259438	0.0613969	0.135671	0.0730105	0.326738
TCGA-GM-A2DN-01	0.176404	0.280503	0.334688	0.268098	0	0.856118
TCGA-GM-A2DO-01	1.0767	0.785514	0.723372	0.356175	0	1.59659
TCGA-GM-A3NW-01	0.0384603	0.0783671	0.051241	0.029823	0	0.206133
TCGA-GM-A3NY-01	0.0627759	0.0794587	0	0.0065937	0	0.12933
TCGA-GM-A3XG-01	0.0106135	0.0663533	0.0508153	0.00525882	0	0.161241
TCGA-GM-A3XL-01	0.0756089	0.0910344	0.120256	0.130671	0	0.528105
TCGA-GM-A3XN-01	0.0526708	0.247195	0.0967801	0.10977	0.0395068	0.527883
TCGA-GM-A4E0-01	0.0270706	0.263731	0.334685	0.204336	0.307057	0.658632
TCGA-GM-A5PV-01	0.0592784	0.0408512	0.0633551	0.0408897	0	0.230649
TCGA-GM-A5PX-01	0.00484477	0.12499	0.118926	0.045539	0.0712498	0.256784
TCGA-HN-A2NL-01	0.0779137	0.0817402	0.0338506	0.0158729	0	0.222138
TCGA-HN-A2OB-01	0.0301823	0.137203	0.121244	0.0617487	0.128198	0.338194
TCGA-JL-A3YW-01	0.0567719	0.176354	0.126448	0.205163	0.101923	0.809762
TCGA-JL-A3YX-01	0.024173	0.0223641	0	0	0	0.0516186
TCGA-LD-A66U-01	0.0867447	0.217622	0.085025	0.0644466	0	0.431863
TCGA-LD-A74U-01	0.0273389	0.22921	0.0959426	0.115975	0.241997	0.606301
TCGA-LD-A7W5-01	0.220567	0.578717	0.278496	0.174192	0	0.86463
TCGA-LD-A7W6-01	0.0191301	0.178085	0.105186	0.0847583	0	0.297873
TCGA-LD-A9QF-01	0.184777	0.526735	0.241343	0.300312	0.103304	1.50575
TCGA-LL-A440-01	0	0.438895	0.0881644	0.239116	0.399842	1.29951
TCGA-LL-A441-01	0.844656	0.987707	0	0.329859	0	1.05025
TCGA-LL-A442-01	0.151297	0.108281	0	0.137486	0.285908	0.347398
TCGA-LL-A50Y-01	0.0817049	0.116343	0	0.0891672	0.024915	0.396395
TCGA-LL-A5YL-01	0.0495123	0.0661653	0.0456617	0.0497083	0	0.263801
TCGA-LL-A5YM-01	0.0646068	0	0	0	0	0.0534433
TCGA-LL-A5YN-01	0.325691	0.514248	0.0737195	0.103123	0	0.710065
TCGA-LL-A5YO-01	0.7017	0.577019	0.311254	0.23869	0	1.63221
TCGA-LL-A5YP-01	0.109738	0.148094	0.0931117	0.112491	0.139645	0.718112
TCGA-LL-A6FP-01	0	0	0	0	0	0
TCGA-LL-A6FQ-01	0.0155941	0	0	0	0	0.125721
TCGA-LL-A6FR-01	0.0500763	0.0068766	0	0.000875037	0	0.191448
TCGA-LL-A73Y-01	0.0337729	0.333439	0.0676948	0.0521939	0	1.02015
TCGA-LL-A73Z-01	0.0552343	0.163086	0.141675	0.110756	0.0555756	0.440266
TCGA-LL-A740-01	0.0102729	0.107794	0.100193	0.102164	0.0500692	0.432333
TCGA-LL-A7SZ-01	0.373965	0.260221	0	0.0755662	0.0600399	0.57584
TCGA-LL-A7T0-01	0.0870564	0.0933833	0	0.0291507	0	0.291841
TCGA-LL-A8F5-01	0.198074	0.08931	0	0.0290592	0	0.382172
TCGA-LL-A9Q3-01	0.0999818	0.0384948	0	0.0265239	0	0.274406
TCGA-LQ-A4E4-01	0.023784	0.0282331	0	0.0206038	0	0.0749015
TCGA-MS-A51U-01	0.0413164	0.19181	0.136052	0.0946336	0	0.445241
TCGA-OK-A5Q2-01	0.155818	0.386503	0.113784	0.11077	0.00902012	0.535904
TCGA-OL-A5D6-01	0.0716116	0.0771475	0.0277874	0.0400327	0.0614472	0.237853
TCGA-OL-A5D7-01	0.292021	0.359639	0	0.110046	0	0.716554
TCGA-OL-A5D8-01	0.0666784	0.0880264	0	0.0536808	0	0.254782
TCGA-OL-A5DA-01	0.0362358	0.120319	0.0801357	0.0468651	0	0.224683
TCGA-OL-A5RU-01	0.238929	0.344853	0.148768	0.163164	0	0.622443
TCGA-OL-A5RV-01	0.0506315	0.163445	0.0689023	0.0762819	0.0510728	0.295861
TCGA-OL-A5RW-01	0.118577	0.0218598	0.0227222	0.0831191	0	0.22968
TCGA-OL-A5RX-01	0.0521542	0.179022	0.076131	0.08598	0	0.328736
TCGA-OL-A5RY-01	0.397192	0.382814	0.34652	0.265326	0.203541	0.981502
TCGA-OL-A5RZ-01	0.0429788	0	0	0	0	0.0244454
TCGA-OL-A5S0-01	0.0736615	0.179602	0	0.0605814	0.00592555	0.564033
TCGA-OL-A66H-01	0.110265	0.153185	0.033065	0.171022	0.170921	0.453039
TCGA-OL-A66I-01	0.4002	0.360977	0.704842	0.37666	0	1.59994
TCGA-OL-A66J-01	0.00701221	0.0814857	0.132883	0.0690479	0.0587077	0.354034
TCGA-OL-A66K-01	0	0.156418	0.00480291	0.0432901	0	0.302415
TCGA-OL-A66L-01	0.0403942	0.123704	0.0722605	0.0853851	0	0.413595
TCGA-OL-A66N-01	0.08308	0.128305	0.0568052	0.0487138	0.0377849	0.321849
TCGA-OL-A66O-01	0.013708	0	0	0	0	0.020255
TCGA-OL-A66P-01	0.28212	0.0830861	0.562307	0.120848	0.0146513	0.891894
TCGA-OL-A6VO-01	0.0445885	0.128698	0.0441216	0.117241	0	0.353698
TCGA-OL-A6VR-01	0.0279724	0.0621779	0.0199575	0.0171141	0	0.104796
TCGA-OL-A97C-01	0	0.084193	0.346913	0.095709	0.0835741	0.477655
TCGA-PE-A5DC-01	0.0523176	0.0654067	0	0.014159	0	0.120281
TCGA-PE-A5DD-01	0.056954	0.176956	0.0726951	0.0680579	0	0.294771
TCGA-PE-A5DE-01	0.318141	0.430834	0.678278	0.287989	0	1.29529
TCGA-PL-A8LV-01	0.136313	0.16921	0.0480959	0.0358713	0	0.369966
TCGA-PL-A8LX-01	0.0588383	0.0736998	0	0.0363277	0.034724	0.176763
TCGA-PL-A8LY-01	0.0274622	0.0443998	0.0731632	0.0230099	0.00555913	0.191655
TCGA-PL-A8LZ-01	0.134675	0.404659	0.272541	0.389017	0.0109789	0.985218
TCGA-S3-A6ZF-01	0.117256	0.126414	0.0955812	0.107311	0.0263722	0.430238
TCGA-S3-A6ZG-01	0.105311	0.135313	0.060459	0.117217	0.0433387	0.386412
TCGA-S3-A6ZH-01	0.0620584	0.0788995	0.022345	0.00552337	0	0.252489
TCGA-S3-AA0Z-01	0.234161	0.179834	0.127456	0.176492	0.0120782	0.624145
TCGA-S3-AA10-01	0.0899662	0.513647	0.0313866	0.436015	0	0.847359
TCGA-S3-AA11-01	0.0388053	0.0525181	0	0.019469	0	0.117001
TCGA-S3-AA12-01	0.0366412	0.0232661	0	0	0	0.0718322
TCGA-S3-AA14-01	0.0626171	0.0705398	0.0564183	0.0255695	0.0325863	0.237738
TCGA-S3-AA15-01	0.701442	0.409274	0.160739	0.261713	0.217118	0.867426
TCGA-S3-AA17-01	0.223077	0.338832	0.331011	0.283788	0.0650942	0.955623
TCGA-UL-AAZ6-01	0.062534	0	0	0	0	0.116277
TCGA-UU-A93S-01	0.0695771	0	0	0.00309665	0	0.0427037
TCGA-V7-A7HQ-01	0.0434531	0	0	0.0160558	0	0.155809
TCGA-W8-A86G-01	0.00712732	0.101513	0.0169318	0.000593814	0	0.146699
TCGA-WT-AB41-01	0.209051	0.324199	0.150685	0.124646	0	0.742235
TCGA-WT-AB44-01	0.0421232	0.116143	0	0.00650896	0.00040487	0.237963
TCGA-XX-A899-01	0.195857	0.476829	0.197317	0.248862	0.224163	0.822351
TCGA-XX-A89A-01	0.146067	0.324462	0.160262	0.223118	0.351096	0.813107
TCGA-Z7-A8R5-01	0.0923428	0.12325	0.150413	0.0915535	0.134701	0.397457
TCGA-Z7-A8R6-01	0.0438427	0.065634	0.00544092	0.0204167	0	0.210091
TCGA-2W-A8YY-01	0.114506	0.117411	0.14449	0.0956423	0.0697251	0.498876
TCGA-4J-AA1J-01	0.0771601	0.123381	0.123143	0.114353	0.0250957	0.428356
TCGA-BI-A0VR-01	0.143298	0.147874	0.258393	0.192228	0	0.610165
TCGA-BI-A0VS-01	0.118256	0.179739	0.167941	0.0912427	0.0530326	0.546398
TCGA-BI-A20A-01	0.129925	0.20341	0.164432	0.14845	0.107856	0.532003
TCGA-C5-A0TN-01	0.0610003	0.119927	0.100142	0.0954317	0.0207701	0.496014
TCGA-C5-A1BE-01	0.0548604	0.157764	0.116482	0.109034	0	0.503334
TCGA-C5-A1BF-01	0.0740742	0.102071	0.227964	0.0903248	0.111126	0.493374
TCGA-C5-A1BI-01	0.113433	0.170473	0.236432	0.100061	0.0615902	0.603502
TCGA-C5-A1BJ-01	0.0943066	0.249953	0.168531	0.130677	0.0364656	0.532378
TCGA-C5-A1BK-01	0.13874	0.34205	0.189617	0.210999	0	0.611733
TCGA-C5-A1BL-01	0.0784138	0.13575	0.236699	0.131707	0.0241336	0.563745
TCGA-C5-A1BM-01	0.0533775	0.161442	0.140964	0.199927	0.0340678	0.623067
TCGA-C5-A1BN-01	0.0850062	0.106614	0.0856119	0.0756706	0.0173576	0.399596
TCGA-C5-A1BQ-01	0.0773044	0.125261	0.280766	0.118782	0.0418485	0.511798
TCGA-C5-A1M5-01	0.117069	0.230045	0.164614	0.130563	0.0121623	0.530593
TCGA-C5-A1M6-01	0.0548328	0.108323	0.0872381	0.0825166	0.0311836	0.395708
TCGA-C5-A1M7-01	0.140036	0.134606	0.137385	0.138015	0.0310118	0.471664
TCGA-C5-A1M8-01	0.0526262	0.116554	0.0912933	0.0580518	0.052694	0.388045
TCGA-C5-A1M9-01	0.066152	0.0905999	0.129905	0.0976916	0.0515643	0.404364
TCGA-C5-A1ME-01	0.0887363	0.107542	0.181168	0.0721555	0.0606487	0.391372
TCGA-C5-A1MF-01	0.113433	0.0670033	0.170069	0.0849172	0.0459005	0.422728
TCGA-C5-A1MH-01	0.0891352	0.244615	0.164031	0.203763	0.0736932	0.679755
TCGA-C5-A1MI-01	0.127813	0.221919	0.199059	0.087475	0.0655205	0.527864
TCGA-C5-A1MJ-01	0.104934	0.108262	0.150786	0.101167	0.114633	0.490724
TCGA-C5-A1MK-01	0.0692295	0.144534	0.121577	0.105396	0.0472985	0.469032
TCGA-C5-A1ML-01	0.0754944	0.12236	0.182248	0.102856	0.0834954	0.487813
TCGA-C5-A1MN-01	0.0616023	0.140164	0.0730855	0.0813474	0	0.596772
TCGA-C5-A1MP-01	0.163955	0.191436	0.231443	0.130721	0.200833	0.658284
TCGA-C5-A1MQ-01	0.176314	0.161667	0.193174	0.121537	0.158585	0.517284
TCGA-C5-A2LS-01	0.0503507	0.110916	0.0878747	0.0858775	0.0322422	0.366791
TCGA-C5-A2LT-01	0.0740738	0.131236	0.204604	0.087484	0.0719069	0.549282
TCGA-C5-A2LV-01	0.071395	0.104481	0.138249	0.120244	0.0853526	0.489949
TCGA-C5-A2LX-01	0.209692	0.278821	0.257209	0.145052	0.0741175	0.590367
TCGA-C5-A2LY-01	0.0921069	0.169783	0.345027	0.135645	0.135803	0.59448
TCGA-C5-A2LZ-01	0.0734276	0.142997	0.187377	0.119445	0.00773648	0.478914
TCGA-C5-A2M1-01	0.0735932	0.155619	0.236541	0.141801	0.0775833	0.51666
TCGA-C5-A2M2-01	0.059887	0.093534	0.151532	0.105224	0.0353107	0.347969
TCGA-C5-A3HD-01	0.0462658	0.096183	0.114272	0.0898555	0	0.396172
TCGA-C5-A3HE-01	0.0904972	0.0931308	0.320609	0.167075	0.0548541	0.467428
TCGA-C5-A3HF-01	0.100594	0.156836	0.176451	0.0918928	0.0408411	0.447184
TCGA-C5-A3HL-01	0.0771157	0.0830541	0.160173	0.0886393	0.00256255	0.441197
TCGA-C5-A7CG-01	0.220794	0.40492	0.472737	0.270695	0.0156089	0.809906
TCGA-C5-A7CH-01	0.094643	0.135328	0.0685804	0.0778271	0.0107051	0.482519
TCGA-C5-A7CJ-01	0.144365	0.156216	0.273645	0.149632	0.111587	0.601579
TCGA-C5-A7CK-01	0.0746051	0.103847	0.106031	0.0764598	0.032044	0.406919
TCGA-C5-A7CL-01	0.0529434	0.114811	0.137782	0.0961729	0.0410817	0.448061
TCGA-C5-A7CM-01	0.0984323	0.080681	0.14336	0.0646365	0.0438876	0.379166
TCGA-C5-A7CO-01	0.0711767	0.125218	0.111512	0.0674854	0.0156326	0.474166
TCGA-C5-A7UC-01	0.0668447	0.0942464	0.110494	0.0721913	0.0112203	0.441968
TCGA-C5-A7UE-01	0.0665621	0.123629	0.106186	0.067544	0.0264118	0.41582
TCGA-C5-A7UH-01	0.0890862	0.136558	0.151696	0.0881035	0.0677011	0.446928
TCGA-C5-A7UI-01	0.103311	0.166336	0.163921	0.102162	0.00712018	0.465476
TCGA-C5-A7X3-01	0.159901	0.152983	0.186709	0.0840925	0.120299	0.479651
TCGA-C5-A7X5-01	0.0471906	0.0945853	0.109828	0.0754321	0.0073538	0.448743
TCGA-C5-A7X8-01	0.208215	0.146759	0.145536	0.0795893	0.0868019	0.424041
TCGA-C5-A7XC-01	0.153432	0.0960279	0.376206	0.130509	0.0673168	0.575175
TCGA-C5-A8XH-01	0.0429601	0.153728	0.138952	0.157557	0	0.545559
TCGA-C5-A8XI-01	0.0853912	0.198085	0.199993	0.13141	0	0.491266
TCGA-C5-A8XJ-01	0.118364	0.178515	0.173759	0.0908516	0.0554521	0.532946
TCGA-C5-A8XK-01	0.0434526	0.109845	0.105386	0.102418	0.0752585	0.463954
TCGA-C5-A8YQ-01	0.0612293	0.129852	0.0981033	0.0821148	0.0409737	0.416212
TCGA-C5-A8YR-01	0.0486813	0.0735711	0.390074	0.0988345	0.128501	0.649953
TCGA-C5-A8YT-01	0.0779046	0.105233	0.345592	0.0629233	0.113419	0.498633
TCGA-C5-A8ZZ-01	0.0655647	0.140914	0.107827	0.0736787	0.0743919	0.414261
TCGA-C5-A901-01	0.0866492	0.0929046	0.177845	0.09358	0.0295537	0.471461
TCGA-C5-A902-01	0.13397	0.202698	0.356309	0.109848	0.0100825	0.500932
TCGA-C5-A905-01	0.0674915	0.156778	0.0986332	0.091332	0.0435981	0.369541
TCGA-C5-A907-01	0.0269855	0.185413	0.135025	0.149318	0	0.493326
TCGA-DG-A2KH-01	0.0607144	0.0859797	0.126323	0.0754244	0.0323227	0.357954
TCGA-DG-A2KJ-01	0.126204	0.135428	0.201964	0.089134	0.0650452	0.448916
TCGA-DG-A2KK-01	0.0953185	0.10655	0.147672	0.106814	0.0498652	0.430398
TCGA-DG-A2KL-01	0.0476237	0.138701	0.127216	0.167054	0.00820422	0.610514
TCGA-DG-A2KM-01	0.413411	0.018455	1.67927	0.330214	0.301113	1.49672
TCGA-DR-A0ZL-01	0.0876442	0.131187	0.10029	0.0818415	0.0122016	0.406298
TCGA-DR-A0ZM-01	0.0918813	0.124624	0.2393	0.117189	0	0.499051
TCGA-DS-A0VK-01	0.0586495	0.107199	0.128644	0.0713174	0.0690058	0.421813
TCGA-DS-A0VL-01	0.0490175	0.121927	0.2418	0.142146	0	0.487644
TCGA-DS-A0VM-01	0.0587577	0.110146	0.135075	0.121156	0.0164184	0.474139
TCGA-DS-A0VN-01	0.100986	0.105024	0.392375	0.141322	0.0482074	0.670803
TCGA-DS-A1O9-01	0.0782264	0.153145	0.195015	0.207105	0.111714	0.606492
TCGA-DS-A1OA-01	0.0850941	0.157871	0.194911	0.14172	0.0199089	0.583434
TCGA-DS-A1OB-01	0.064262	0.105721	0.129983	0.109804	0.0392032	0.493276
TCGA-DS-A1OC-01	0.109112	0.102932	0.259705	0.109172	0.0899841	0.628359
TCGA-DS-A1OD-01	0.216055	0.293902	0.522592	0.193436	0.128359	0.687352
TCGA-DS-A3LQ-01	0.0701402	0.117553	0.135127	0.0799381	0.093832	0.517402
TCGA-DS-A5RQ-01	0.058768	0.133582	0.108039	0.118457	0.0337439	0.446751
TCGA-DS-A7WF-01	0.169782	0.114877	0.171751	0.122239	0	0.635603
TCGA-DS-A7WH-01	0.0576129	0.114408	0.145965	0.12796	0.036154	0.42633
TCGA-DS-A7WI-01	0.0848105	0.0887071	0.142079	0.0801277	0.0605385	0.393976
TCGA-EA-A1QS-01	0.0741439	0.137956	0.151816	0.122296	0.115794	0.52406
TCGA-EA-A1QT-01	0.0593571	0.137337	0.124855	0.0978177	0.0244467	0.431278
TCGA-EA-A3HQ-01	0.113709	0.158927	0.177985	0.158072	0.0643616	0.650077
TCGA-EA-A3HR-01	0.068506	0.118373	0.144952	0.0761769	0.0546376	0.453278
TCGA-EA-A3HS-01	0.0691435	0.135194	0.205526	0.111435	0.0214486	0.531406
TCGA-EA-A3HT-01	0.0723303	0.1281	0.125216	0.128565	0.0699417	0.507084
TCGA-EA-A3HU-01	0.195587	0.108713	0.793263	0.202835	0.000161178	0.781363
TCGA-EA-A3QD-01	0.256873	0.372908	0.371318	0.15693	0.148721	0.757467
TCGA-EA-A3QE-01	0.131445	0.228897	0.40546	0.18177	0	0.666252
TCGA-EA-A3Y4-01	0.0864313	0.132014	0.436897	0.122245	0.0301255	0.510598
TCGA-EA-A410-01	0.0778597	0.0782345	0.271866	0.0709858	0.0633335	0.433471
TCGA-EA-A411-01	0.093998	0.149602	0.148102	0.108655	0.0854823	0.466114
TCGA-EA-A439-01	0.0539673	0.128893	0.162031	0.135208	0.0266552	0.46902
TCGA-EA-A43B-01	0.0838826	0.171795	0.149082	0.10331	0.029952	0.545216
TCGA-EA-A44S-01	0.0716365	0.136397	0.184297	0.0765771	0.0886372	0.495941
TCGA-EA-A4BA-01	0.0557051	0.158851	0.0665016	0.0353838	0.0525632	0.377871
TCGA-EA-A50E-01	0.0810672	0.0977404	0.148191	0.0920654	0.122181	0.459156
TCGA-EA-A556-01	0.0536861	0.173189	0.0607633	0.07348	0.0581643	0.434765
TCGA-EA-A5FO-01	0.0649628	0.0773695	0.121622	0.0702069	0.00743744	0.368557
TCGA-EA-A5O9-01	0.0181964	0.106801	0.107266	0.114059	0	0.408252
TCGA-EA-A5ZD-01	0.0686795	0.169694	0.143161	0.186875	0.103681	0.558726
TCGA-EA-A5ZE-01	0.178946	0.175803	0.204881	0.144442	0.220717	0.525807
TCGA-EA-A5ZF-01	0.0728826	0.094838	0.116749	0.080429	0.068821	0.415497
TCGA-EA-A6QX-01	0.130542	0.177947	0.177011	0.110469	0.00424301	0.600456
TCGA-EA-A78R-01	0.0710601	0.111284	0.133447	0.108719	0.0505816	0.438339
TCGA-EA-A97N-01	0.0613639	0.162201	0.105562	0.106595	0.0133325	0.509031
TCGA-EK-A2GZ-01	0.12276	0.0781431	0.198028	0.077382	0	0.520846
TCGA-EK-A2H0-01	0.0490739	0.107147	0.134992	0.083404	0.0334294	0.420211
TCGA-EK-A2H1-01	0.0906794	0.14476	0.148412	0.146922	0.0976141	0.564829
TCGA-EK-A2IP-01	0.0863819	0.109439	0.13465	0.0632281	0.0191312	0.41515
TCGA-EK-A2IR-01	0.0474675	0.0812658	0.11696	0.0463006	0.0462998	0.360493
TCGA-EK-A2PG-01	0.0691239	0.0880644	0.110259	0.0473697	0.0405807	0.366377
TCGA-EK-A2PI-01	0.0556959	0.0982088	0.111119	0.0553444	0.0378192	0.39291
TCGA-EK-A2PK-01	0.16501	0	0.767992	0.109653	0.10348	0.643737
TCGA-EK-A2PL-01	0.0753603	0.100432	0.129238	0.0628185	0.0155849	0.402627
TCGA-EK-A2PM-01	0.0887691	0.0709617	0.123981	0.0478989	0.02159	0.43744
TCGA-EK-A2R7-01	0.151736	0.133037	0.209159	0.0909969	0.077281	0.462542
TCGA-EK-A2R8-01	0.0500404	0.0967677	0.117548	0.119479	0.000831616	0.444577
TCGA-EK-A2R9-01	0.122838	0.150048	0.201636	0.126249	0.0766909	0.586742
TCGA-EK-A2RA-01	0.0444769	0.191231	0.19975	0.211296	0	0.556594
TCGA-EK-A2RB-01	0.0551287	0.0779317	0.16876	0.0660846	0.00521271	0.404023
TCGA-EK-A2RC-01	0.114434	0.15417	0.210797	0.128443	0.0795645	0.487146
TCGA-EK-A2RE-01	0.059357	0.09506	0.0901051	0.0621689	0.0159979	0.426635
TCGA-EK-A2RJ-01	0.0253254	0.103708	0.286036	0.116916	0.00890475	0.70253
TCGA-EK-A2RK-01	0.047607	0.133045	0.114082	0.137883	0	0.466148
TCGA-EK-A2RL-01	0.0625913	0.0791849	0.146308	0.0872094	0.0428969	0.361691
TCGA-EK-A2RM-01	0.0667602	0.122941	0.0443056	0.110652	0.0426778	0.517506
TCGA-EK-A2RN-01	0.0652954	0.135048	0.0745824	0.0900898	0.0830253	0.385352
TCGA-EK-A2RO-01	0.0508576	0.049078	0.168826	0.0893628	0.0224429	0.397348
TCGA-EK-A3GJ-01	0	0.13979	0.183046	0.211412	0	0.597399
TCGA-EK-A3GK-01	0.088041	0.119076	0.182383	0.106921	0.0367805	0.4376
TCGA-EK-A3GM-01	0.0448168	0.138905	0.119005	0.0986968	0	0.425349
TCGA-EK-A3GN-01	0.050064	0.0904437	0.0988408	0.0578343	0.0245666	0.3924
TCGA-EX-A1H5-01	0.104882	0.122679	0.13185	0.0806526	0.00811842	0.419498
TCGA-EX-A1H6-01	0.0919751	0.104717	0.134921	0.0619018	0.0437824	0.372217
TCGA-EX-A3L1-01	0.100175	0.0842157	0.122201	0.254767	0.0389013	0.525315
TCGA-EX-A449-01	0.0814682	0.0817164	0.250021	0.071274	0.0609341	0.376608
TCGA-EX-A69L-01	0.133384	0.220027	0.229122	0.224618	0.104515	0.651852
TCGA-EX-A69M-01	0.0736351	0.139269	0.268991	0.138542	0.0860268	0.569386
TCGA-EX-A8YF-01	0.130566	0.139901	0.279712	0.182532	0.0394389	0.520497
TCGA-FU-A23K-01	0.120605	0.13196	0.174457	0.0845282	0.0691339	0.407481
TCGA-FU-A23L-01	0.119873	0.203054	0.265752	0.148218	0.0447052	0.618473
TCGA-FU-A2QG-01	0.0535978	0.0980951	0.200097	0.107049	0	0.449766
TCGA-FU-A3EO-11	0.0101992	0.174525	0.187856	0.0694772	0.0652234	0.412899
TCGA-FU-A3EO-01	0.0495996	0.0987227	0.113657	0.0792295	0.0543631	0.411452
TCGA-FU-A3HY-01	0.0643227	0.0988656	0.136964	0.0819254	0.0212037	0.428219
TCGA-FU-A3HZ-01	0.050144	0.081133	0.220461	0.0743882	0.041193	0.499856
TCGA-FU-A3NI-01	0.0917813	0.119333	0.154452	0.0801338	0.0758723	0.472063
TCGA-FU-A3TQ-01	0.105832	0.145115	0.15474	0.106036	0.0267232	0.510975
TCGA-FU-A3TX-01	0.137603	0.187911	0.144439	0.122632	0.0101502	0.530089
TCGA-FU-A3WB-01	0.0754627	0.117571	0.124421	0.0771946	0.0252021	0.392595
TCGA-FU-A3YQ-01	0.170106	0.157125	0.212789	0.152082	0.0827456	0.55852
TCGA-FU-A40J-01	0.0691266	0.118815	0.228309	0.151884	0.0548757	0.425676
TCGA-FU-A57G-01	0.089085	0.110876	0.17474	0.0774154	0.0875529	0.435329
TCGA-FU-A5XV-01	0.0818244	0.0920155	0.167611	0.0997861	0.0266677	0.434469
TCGA-FU-A770-01	0.0594246	0.109902	0.121816	0.131052	0.0237991	0.427626
TCGA-GH-A9DA-01	0.0785069	0.109262	0.139746	0.137344	0.0214521	0.521295
TCGA-HG-A2PA-01	0.0754866	0.0945076	0.259077	0.118053	0.0378411	0.493167
TCGA-HM-A3JJ-11	0.0246336	0.22181	0.19412	0.0880096	0.173463	0.438656
TCGA-HM-A3JJ-01	0.0952237	0.18929	0.127872	0.140743	0.0646569	0.521071
TCGA-HM-A3JK-01	0.128179	0.147363	0.147203	0.113103	0.127019	0.49254
TCGA-HM-A4S6-01	0.112389	0.182396	0.243053	0.164336	0.0895002	0.618156
TCGA-HM-A6W2-06	0.066117	0.138193	0.0621937	0.0548594	0.0793083	0.424006
TCGA-HM-A6W2-01	0.0598407	0.136294	0.0964762	0.0521898	0.168741	0.402985
TCGA-IR-A3L7-01	0.067704	0.111263	0.118643	0.0632082	0.0291749	0.378527
TCGA-IR-A3LA-01	0.0537624	0.136767	0.11833	0.0632406	0.0805093	0.432766
TCGA-IR-A3LB-01	0.0670597	0.124596	0.148244	0.0906971	0.0658722	0.404503
TCGA-IR-A3LC-01	0.0751088	0.085102	0.202921	0.0906524	0.0605479	0.437168
TCGA-IR-A3LF-01	0.0909502	0.215691	0.158448	0.0996849	0.031807	0.47797
TCGA-IR-A3LH-01	0.165647	0.167079	0.553961	0.321605	0.241548	1.01507
TCGA-IR-A3LI-01	0.0694316	0.0957275	0.0879243	0.0512175	0.0219621	0.368926
TCGA-IR-A3LK-01	0.0578475	0.166068	0.0884533	0.124966	0.0391943	0.514018
TCGA-IR-A3LL-01	0.0667509	0.122179	0.347609	0.154608	0.0582765	0.57071
TCGA-JW-A5VG-01	0.0244322	0.0959275	0.304089	0.156957	0.0241489	0.51088
TCGA-JW-A5VH-01	0.0534827	0.114649	0.14012	0.0532242	0.06157	0.357075
TCGA-JW-A5VI-01	0.113706	0.163958	0.202848	0.109391	0.0568644	0.507823
TCGA-JW-A5VJ-01	0.0756322	0.139855	0.0821587	0.0635757	0.0362694	0.433182
TCGA-JW-A5VK-01	0.0754399	0.0898053	0.0875054	0.0610833	0.0166008	0.372104
TCGA-JW-A5VL-01	0.059949	0.171291	0.21309	0.164198	0.0619454	0.576223
TCGA-JW-A69B-01	0.115614	0.129468	0.119175	0.116121	0.101224	0.499528
TCGA-JW-A852-01	0.0803721	0.113855	0.0877438	0.0671525	0.042172	0.387198
TCGA-JW-AAVH-01	0.0639044	0.121524	0.153584	0.0741307	0.0210338	0.38722
TCGA-JX-A3PZ-01	0.0827376	0.102355	0.162111	0.1345	0.059126	0.529579
TCGA-JX-A3Q0-01	0.071246	0.200111	0.103848	0.206901	0	0.515734
TCGA-JX-A3Q8-01	0.0571736	0.103299	0.20819	0.095399	0.0812862	0.422728
TCGA-JX-A5QV-01	0.0458373	0.105128	0.157534	0.138989	0.00282512	0.49785
TCGA-LP-A4AU-01	0.070865	0.117977	0.187546	0.12722	0	0.480519
TCGA-LP-A4AV-01	0.0971193	0.130235	0.183144	0.105607	0.0804996	0.462179
TCGA-LP-A4AW-01	0.081584	0.150848	0.13293	0.0913917	0.08678	0.426778
TCGA-LP-A4AX-01	0.0707723	0.227923	0.38995	0.265077	0.0296313	0.7269
TCGA-LP-A5U2-01	0.0600499	0.0893319	0.163489	0.0813239	0.0173229	0.39152
TCGA-LP-A5U3-01	0.0541681	0.139457	0.162804	0.130912	0.00543319	0.521854
TCGA-LP-A7HU-01	0.10455	0.153609	0.17492	0.123671	0.0731955	0.458017
TCGA-MA-AA3W-01	0.15195	0.239527	0.41053	0.22939	0.0342036	0.740653
TCGA-MA-AA3X-01	0.0910381	0.15093	0.153683	0.108309	0.0983552	0.580295
TCGA-MA-AA3Y-01	0.0801231	0.156711	0.230462	0.183843	0	0.696044
TCGA-MA-AA3Z-01	0.0805368	0.17398	0.294414	0.181815	0	0.539711
TCGA-MA-AA41-01	0.0658118	0.10996	0.142998	0.0831064	0.0421009	0.433018
TCGA-MA-AA42-01	0.222914	0.204869	0.67128	0.230553	0.117879	0.780641
TCGA-MA-AA43-01	0.0597152	0.158718	0.0666259	0.0961966	0.0171816	0.457885
TCGA-MU-A51Y-01	0.145216	0.259392	0.226457	0.177767	0.0436354	0.720126
TCGA-MU-A5YI-01	0.106571	0.156902	0.19085	0.102837	0.0763589	0.511898
TCGA-MU-A8JM-01	0.0940189	0.0636617	0.241206	0.111209	0.0223805	0.511416
TCGA-MY-A5BD-01	0.0738683	0.10229	0.149133	0.0860023	0.0316868	0.395518
TCGA-MY-A5BE-01	0.454106	0.327629	1.02512	0.22533	0.181432	0.928485
TCGA-MY-A5BF-11	0.0764186	0.11081	0.205439	0.11898	0.12106	0.428672
TCGA-MY-A5BF-01	0.0656718	0.116072	0.235073	0.14281	0	0.54399
TCGA-MY-A913-01	0.0207073	0.220056	0.0533142	0.200419	0	0.574803
TCGA-PN-A8MA-01	0.143727	0.149751	0.177905	0.0835335	0.0797073	0.466611
TCGA-Q1-A5R1-01	0.0837272	0.121923	0.127731	0.0885383	0.0635483	0.406853
TCGA-Q1-A5R2-01	0.075797	0.116826	0.17613	0.119793	0.0477362	0.486684
TCGA-Q1-A5R3-01	0.0745456	0.120152	0.141246	0.0705484	0.0301538	0.430493
TCGA-Q1-A6DT-01	0.0707093	0.125415	0.0785791	0.0590535	0.0707379	0.453917
TCGA-Q1-A6DV-01	0.0927016	0.0985502	0.17491	0.134455	0.0618325	0.393752
TCGA-Q1-A6DW-01	0.0759317	0.0558021	0.263212	0.0869064	0.0542436	0.449361
TCGA-Q1-A73O-01	0.0359731	0.135396	0.207073	0.138977	0	0.562344
TCGA-Q1-A73P-01	0.0919088	0.12799	0.185298	0.109479	0.0497376	0.45817
TCGA-Q1-A73Q-01	0.0811222	0.146227	0.117412	0.0803843	0.0197396	0.446543
TCGA-Q1-A73R-01	0.055035	0.126904	0.126774	0.0760684	0.0399522	0.42454
TCGA-Q1-A73S-01	0.0936959	0.110184	0.0716047	0.054329	0.0449542	0.361903
TCGA-R2-A69V-01	0.170005	0.137	0.610958	0.245874	0.280455	0.956958
TCGA-RA-A741-01	0.113996	0.174712	0.171153	0.131285	0.111154	0.504303
TCGA-UC-A7PD-01	0.0536826	0.13753	0.0782298	0.0701134	0.0150169	0.534431
TCGA-UC-A7PF-01	0.133066	0.161777	0.311935	0.177068	0.0763383	0.673192
TCGA-UC-A7PG-06	0.137869	0.234615	0.0828142	0.154873	0.106879	0.508865
TCGA-UC-A7PG-01	0.058233	0.126332	0.105193	0.0894003	0.0160256	0.411597
TCGA-UC-A7PI-01	0.0679224	0.1154	0.12687	0.0889428	0.0368388	0.40115
TCGA-VS-A8EB-01	0.0733223	0.0747366	0.260801	0.0949393	0.0305756	0.443131
TCGA-VS-A8EC-01	0.0413351	0.16172	0.0438332	0.0343044	0.0194258	0.384737
TCGA-VS-A8EG-01	0.0734543	0.112624	0.149292	0.0812721	0.0204066	0.410231
TCGA-VS-A8EH-01	0.0528069	0.0986005	0.126496	0.0696768	0.0666795	0.446208
TCGA-VS-A8EI-01	0.101564	0.159627	0.241847	0.116063	0.0181802	0.545956
TCGA-VS-A8EJ-01	0.0808544	0.160008	0.0542893	0.0735334	0.0431576	0.419094
TCGA-VS-A8EK-01	0.0698685	0.117265	0.129764	0.0778184	0.0513891	0.490448
TCGA-VS-A8EL-01	0.0748432	0.124883	0.326183	0.12311	0.111829	0.70826
TCGA-VS-A8Q8-01	0.03533	0.150797	0.13512	0.114669	0.0104506	0.57473
TCGA-VS-A8Q9-01	0.0528958	0.137934	0.10031	0.0645998	0.0385721	0.426184
TCGA-VS-A8QA-01	0.0787493	0.128289	0.150778	0.121076	0.000532007	0.466468
TCGA-VS-A8QC-01	0.0806372	0.113339	0.145305	0.0689592	0.0344882	0.433291
TCGA-VS-A8QF-01	0.147966	0.145412	0.139008	0.0865303	0.0739947	0.511072
TCGA-VS-A8QH-01	0.111622	0.125682	0.0714031	0.0888883	0.0232276	0.352033
TCGA-VS-A8QM-01	0.273155	0.422595	0.341782	0.107789	0.0600532	0.666146
TCGA-VS-A94W-01	0.132254	0.327897	0.145592	0.168909	0.0697467	0.649506
TCGA-VS-A94X-01	0.0558073	0.124846	0.147368	0.108362	0	0.470418
TCGA-VS-A94Y-01	0.0800858	0.120132	0.103563	0.108068	0.0269104	0.514168
TCGA-VS-A94Z-01	0.256092	0.257508	0.702769	0.14204	0.117646	0.848473
TCGA-VS-A950-01	0.110642	0.108904	0.12856	0.0935336	0.0281497	0.421531
TCGA-VS-A952-01	0.108987	0.117621	0.143132	0.0809055	0.025662	0.426436
TCGA-VS-A953-01	0.0446062	0.089363	0.136023	0.0895373	0.0119403	0.41948
TCGA-VS-A954-01	0.0792928	0.118299	0.11697	0.0730407	0.0364749	0.422011
TCGA-VS-A957-01	0.0555934	0.0857966	0.142163	0.0855928	0.0222805	0.408374
TCGA-VS-A958-01	0.0855915	0.21807	0.340737	0.202181	0	0.735398
TCGA-VS-A959-01	0.179728	0.211113	0.13301	0.124154	0.0635616	0.513562
TCGA-VS-A9U5-01	0.135268	0.211985	0.207259	0.10335	0.0382382	0.508877
TCGA-VS-A9U6-01	0.115603	0.163052	0.185359	0.135711	0.0415788	0.611453
TCGA-VS-A9U7-01	0.0343221	0.148206	0.177912	0.175395	0.0074225	0.499133
TCGA-VS-A9UB-01	0.0674113	0.1588	0.506925	0.262965	0.161166	0.809984
TCGA-VS-A9UC-01	0.05546	0.175341	0.143609	0.11904	0.0356394	0.484836
TCGA-VS-A9UD-01	0.114722	0.195743	0.43093	0.194445	0.081803	0.758108
TCGA-VS-A9UH-01	0.125935	0.267678	0.221039	0.217122	0.147907	0.731751
TCGA-VS-A9UI-01	0.0719339	0.171437	0.140338	0.13086	0	0.520014
TCGA-VS-A9UJ-01	0.0601905	0.131729	0.0751921	0.0718235	0.0436367	0.362406
TCGA-VS-A9UL-01	0.0718429	0.0982341	0.194426	0.041608	0.0278847	0.392716
[truncated: 9,510 more rows]
