# Supplementary material for: Tumor mutation burden in connection with immune-related survival in uterine corpus endometrial carcinoma
Source: Cancer Cell Int. 2021 Jan 28;21:80. doi: 10.1186/s12935-021-01774-6 (PMC7842022; doi:10.1186/s12935-021-01774-6)
Supplement: Supplementary file 6 — Additional file 6. The tumor mutation burden of uterine corpus endometrial carcinoma samples. [file 12935_2021_1774_MOESM6_ESM.xlsx]

## Sheet: Sheet1
id	futime	fustat	risk	age	grade	stage	histologic type
TCGA-AX-A0IU	2.97808	0	high	79	G3	Stage IIIC	Serous endometrial adenocarcinoma
TCGA-AX-A1CC	2.1589	0	high	65	G3	Stage IC	Serous endometrial adenocarcinoma
TCGA-AX-A3G1	1.70959	1	high	84	G3	Stage IC	Endometrioid endometrial adenocarcinoma
TCGA-EY-A212	0.849315	1	high	83	G3	Stage IIIC1	Serous endometrial adenocarcinoma
TCGA-EY-A1GM	2.72603	1	high	60	G3	Stage IIIA	Mixed serous and endometrioid
TCGA-EY-A214	1.2	0	high	66	G3	Stage IIIC1	Endometrioid endometrial adenocarcinoma
TCGA-A5-A1OK	2.51233	0	low	63	G3	Stage IIIA	Endometrioid endometrial adenocarcinoma
TCGA-AX-A0IW	3.14795	0	high	67	G3	Stage IIIA	Serous endometrial adenocarcinoma
TCGA-BG-A2AE	1.97534	0	high	57	G3	Stage IB	Endometrioid endometrial adenocarcinoma
TCGA-B5-A0K3	2.27397	1	high	62	G3	Stage IA	Endometrioid endometrial adenocarcinoma
TCGA-AJ-A3EJ	0.136986	1	high	74	G3	Stage IIIC2	Mixed serous and endometrioid
TCGA-EO-A2CH	1.61644	1	low	73	G3	Stage IVB	Serous endometrial adenocarcinoma
TCGA-B5-A3FB	7.79178	0	high	73	G3	Stage IB	Endometrioid endometrial adenocarcinoma
TCGA-D1-A15W	2.50685	0	low	58	G1	Stage IIIC	Endometrioid endometrial adenocarcinoma
TCGA-A5-A0GE	8.78082	0	low	38	G2	Stage IA	Endometrioid endometrial adenocarcinoma
TCGA-BG-A18A	1.16712	0	low	74	G1	Stage IA	Endometrioid endometrial adenocarcinoma
TCGA-FI-A3PV	3.42192	1	high	68	High Grade	Stage IA	Serous endometrial adenocarcinoma
TCGA-D1-A17L	2.19726	0	low	81	G1	Stage IA	Endometrioid endometrial adenocarcinoma
TCGA-A5-A0GJ	5.47945	0	high	44	G2	Stage IA	Endometrioid endometrial adenocarcinoma
TCGA-AP-A0LN	6.87671	0	low	56	G1	Stage IA	Endometrioid endometrial adenocarcinoma
TCGA-EO-A2CG	4.28493	0	high	69	G3	Stage IA	Serous endometrial adenocarcinoma
TCGA-EY-A3QX	2.70959	1	high	64	G3	Stage IVB	Serous endometrial adenocarcinoma
TCGA-EO-A3B1	2.24658	0	low	63	G3	Stage IB	Serous endometrial adenocarcinoma
TCGA-BK-A26L	2.01096	0	high	71	G3	Stage IIIC1	Serous endometrial adenocarcinoma
TCGA-B5-A5OD	2.84384	0	high	67	G3	Stage IIIC	Serous endometrial adenocarcinoma
TCGA-AJ-A2QN	2.92877	0	high	60	G3	Stage II	Endometrioid endometrial adenocarcinoma
TCGA-BG-A0MT	1.76438	0	high	64	G2	Stage IA	Endometrioid endometrial adenocarcinoma
TCGA-EY-A1GE	2.03014	0	low	67	G1	Stage IA	Endometrioid endometrial adenocarcinoma
TCGA-BG-A0M3	2.93425	0	low	74	G2	Stage IB	Endometrioid endometrial adenocarcinoma
TCGA-AP-A0LL	6.99726	0	low	56	G1	Stage IA	Endometrioid endometrial adenocarcinoma
TCGA-A5-A0GQ	6.15616	0	low	76	G1	Stage IB	Endometrioid endometrial adenocarcinoma
TCGA-AX-A0IS	5.09041	1	low	52	G2	Stage IC	Endometrioid endometrial adenocarcinoma
TCGA-FI-A2EX	0.778082	0	high	58	G3	Stage IIIA	Serous endometrial adenocarcinoma
TCGA-EY-A2OO	3.8137	0	low	56	G3	Stage IB	Mixed serous and endometrioid
TCGA-AJ-A2QK	1.76164	0	high	65	G3	Stage IA	Endometrioid endometrial adenocarcinoma
TCGA-BK-A0CC	2.92329	0	high	69	G3	Stage IIIC	Serous endometrial adenocarcinoma
TCGA-BG-A3PP	1.86575	0	high	82	G3	Stage II	Serous endometrial adenocarcinoma
TCGA-D1-A15V	3.29041	0	high	68	G3	Stage IB	Serous endometrial adenocarcinoma
TCGA-AP-A05A	5.32603	1	high	81	G3	Stage II	Serous endometrial adenocarcinoma
TCGA-AJ-A23N	1.20274	1	high	70	G3	Stage IIIA	Serous endometrial adenocarcinoma
TCGA-E6-A8L9	2.77534	0	high	61	G3	Stage IB	Serous endometrial adenocarcinoma
TCGA-BK-A56F	1.09863	0	high	75	G1	Stage IB	Endometrioid endometrial adenocarcinoma
TCGA-AX-A06J	2.50137	0	low	71	G3	Stage IB	Endometrioid endometrial adenocarcinoma
TCGA-BG-A18C	1.28767	0	high	72	G2	Stage IA	Endometrioid endometrial adenocarcinoma
TCGA-A5-A2K4	2.3863	1	high	69	G3	Stage IIIA	Serous endometrial adenocarcinoma
TCGA-EY-A1GP	1.56986	0	high	54	G1	Stage IA	Endometrioid endometrial adenocarcinoma
TCGA-D1-A15Z	0.158904	1	high	72	G2	Stage IB	Endometrioid endometrial adenocarcinoma
TCGA-FI-A2F9	4.93973	0	high	79	G3	Stage IA	Endometrioid endometrial adenocarcinoma
TCGA-D1-A0ZU	2.38904	0	low	34	G2	Stage IB	Endometrioid endometrial adenocarcinoma
TCGA-BK-A13C	2.08219	0	low	47	G2	Stage IB	Endometrioid endometrial adenocarcinoma
TCGA-A5-A0R7	1.46575	0	high	55	G2	Stage IA	Endometrioid endometrial adenocarcinoma
TCGA-B5-A1MU	4.2411	1	high	79	G3	Stage IVB	Serous endometrial adenocarcinoma
TCGA-BG-A0MI	1.95616	1	high	83	G2	Stage IA	Endometrioid endometrial adenocarcinoma
TCGA-D1-A16G	2.28493	1	low	74	High Grade	Stage IV	Serous endometrial adenocarcinoma
TCGA-D1-A3JQ	1.4411	0	high	61	G3	Stage IIIC	Serous endometrial adenocarcinoma
TCGA-AX-A3GI	0.0328767	0	high	66	G3	Stage IIIC	Serous endometrial adenocarcinoma
TCGA-D1-A1O0	0.172603	0	high	77	G3	Stage IA	Endometrioid endometrial adenocarcinoma
TCGA-AP-A1E3	2.32055	0	low	45	G3	Stage IIIC1	Endometrioid endometrial adenocarcinoma
TCGA-AP-A0LH	3.03014	1	high	60	G3	Stage IA	Mixed serous and endometrioid
TCGA-AX-A1C7	2.88767	0	high	77	G3	Stage IB	Serous endometrial adenocarcinoma
TCGA-D1-A17S	2.02466	0	high	59	G1	Stage IA	Endometrioid endometrial adenocarcinoma
TCGA-D1-A1NX	1.52055	0	high	66	G3	Stage IIIC	Serous endometrial adenocarcinoma
TCGA-B5-A1MY	0.989041	1	high	62	G3	Stage IIIC2	Serous endometrial adenocarcinoma
TCGA-BG-A0M8	5.53425	0	high	50	G3	Stage IA	Endometrioid endometrial adenocarcinoma
TCGA-AJ-A3BD	2.84658	0	high	57	G3	Stage IIIC2	Serous endometrial adenocarcinoma
TCGA-PG-A915	0.682192	0	high	60	G3	Stage IA	Serous endometrial adenocarcinoma
TCGA-D1-A16E	3.06575	0	high	73	G1	Stage IB	Endometrioid endometrial adenocarcinoma
TCGA-AP-A05D	4.81644	0	high	67	G3	Stage IIIC2	Serous endometrial adenocarcinoma
TCGA-EY-A1GC	4.51233	0	high	62	G3	Stage IB	Endometrioid endometrial adenocarcinoma
TCGA-AX-A05T	2.76712	0	low	82	G1	Stage IB	Endometrioid endometrial adenocarcinoma
TCGA-KP-A3W4	1.51781	1	high	63	G3	Stage IIIA	Serous endometrial adenocarcinoma
TCGA-PG-A5BC	1.93699	0	high	72	G3	Stage II	Serous endometrial adenocarcinoma
TCGA-AP-A1DQ	3.89863	1	high	76	High Grade	Stage IIIC1	Serous endometrial adenocarcinoma
TCGA-AX-A06L	5.05479	0	high	63	G1	Stage IB	Endometrioid endometrial adenocarcinoma
TCGA-A5-A0R9	2.05205	0	low	51	G2	Stage IA	Endometrioid endometrial adenocarcinoma
TCGA-D1-A17N	0.126027	0	low	46	G2	Stage IA	Endometrioid endometrial adenocarcinoma
TCGA-D1-A0ZN	1.40274	0	low	60	G1	Stage IA	Endometrioid endometrial adenocarcinoma
TCGA-EY-A210	1.04932	0	high	82	G3	Stage IIIC2	Mixed serous and endometrioid
TCGA-D1-A3JP	1.41096	0	high	61	G3	Stage IA	Serous endometrial adenocarcinoma
TCGA-BK-A6W4	0.821918	0	low	62	G2	Stage IA	Endometrioid endometrial adenocarcinoma
TCGA-D1-A0ZV	1.99452	0	high	58	G2	Stage IB	Endometrioid endometrial adenocarcinoma
TCGA-H5-A2HR	0.145205	0	high	71	G3	Stage IB	Endometrioid endometrial adenocarcinoma
TCGA-D1-A2G6	0.706849	1	low	53	G3	Stage IIIC	Endometrioid endometrial adenocarcinoma
TCGA-KP-A3W3	2.17534	0	high	72	G3	Stage IB	Serous endometrial adenocarcinoma
TCGA-A5-A0GX	5.72055	0	low	53	G2	Stage IA	Endometrioid endometrial adenocarcinoma
TCGA-A5-A0R8	1.63288	0	high	81	G2	Stage IB	Endometrioid endometrial adenocarcinoma
TCGA-BS-A0T9	3.91233	1	high	39	G3	Stage IVB	Endometrioid endometrial adenocarcinoma
TCGA-BK-A0CA	2.91507	0	low	61	G3	Stage IIIC	Mixed serous and endometrioid
TCGA-A5-A0VO	2.39726	1	low	64	G2	Stage IB	Endometrioid endometrial adenocarcinoma
TCGA-EY-A2ON	1.67123	1	high	61	G3	Stage IVB	Serous endometrial adenocarcinoma
TCGA-EY-A4KR	0.947945	1	high	56	G3	Stage IIIC1	Serous endometrial adenocarcinoma
TCGA-B5-A1MZ	4.37808	0	low	54	G1	Stage IA	Endometrioid endometrial adenocarcinoma
TCGA-B5-A121	1.38082	0	low	57	G1	Stage IIIA	Endometrioid endometrial adenocarcinoma
TCGA-BS-A0V8	6.96986	0	low	68	G2	Stage IIB	Endometrioid endometrial adenocarcinoma
TCGA-BS-A0WQ	5.53973	0	low	55	G2	Stage IA	Endometrioid endometrial adenocarcinoma
TCGA-QS-A744	1.23562	0	low	86	G2	Stage IIIB	Endometrioid endometrial adenocarcinoma
TCGA-AP-A053	0	0	high	90	G3	Stage IA	Endometrioid endometrial adenocarcinoma
TCGA-BG-A0W2	4.71507	0	low	57	G1	Stage IA	Endometrioid endometrial adenocarcinoma
TCGA-EY-A1GR	1.46849	0	high	67	G3	Stage IA	Endometrioid endometrial adenocarcinoma
TCGA-B5-A11W	1.62466	0	low	61	G2	Stage IB	Endometrioid endometrial adenocarcinoma
TCGA-KJ-A3U4	3	0	high	55	G1	Stage IA	Serous endometrial adenocarcinoma
TCGA-B5-A11V	1.63014	0	high	64	G1	Stage IA	Endometrioid endometrial adenocarcinoma
TCGA-B5-A11F	15.4822	0	low	55	G2	Stage IA	Endometrioid endometrial adenocarcinoma
TCGA-B5-A0K4	4.8137	0	low	51	G2	Stage IB	Endometrioid endometrial adenocarcinoma
TCGA-D1-A169	3.10959	0	low	63	G2	Stage IV	Endometrioid endometrial adenocarcinoma
TCGA-A5-A0RA	2.42192	0	high	68	G2	Stage IB	Endometrioid endometrial adenocarcinoma
TCGA-BG-A0M9	6.21918	0	low	73	G2	Stage IB	Endometrioid endometrial adenocarcinoma
TCGA-FI-A2D2	6.44384	1	high	66	G3	Stage IB	Mixed serous and endometrioid
TCGA-B5-A3FH	2.30411	0	high	74	G3	Stage IA	Endometrioid endometrial adenocarcinoma
TCGA-B5-A0K1	3.0411	0	low	69	G1	Stage IA	Endometrioid endometrial adenocarcinoma
TCGA-AP-A0LJ	3.89315	0	low	42	G1	Stage IA	Endometrioid endometrial adenocarcinoma
TCGA-D1-A1NW	0.060274	0	high	72	G3	Stage IVB	Mixed serous and endometrioid
TCGA-D1-A16B	3.03014	0	high	64	G2	Stage IC	Endometrioid endometrial adenocarcinoma
TCGA-D1-A16I	0.958904	1	high	62	High Grade	Stage IC	Serous endometrial adenocarcinoma
TCGA-AP-A1E4	4.26027	0	low	54	G2	Stage IB	Endometrioid endometrial adenocarcinoma
TCGA-EY-A1GW	0.923288	1	low	73	G3	Stage IVB	Endometrioid endometrial adenocarcinoma
TCGA-B5-A11X	1.63288	0	high	66	G3	Stage IIIC2	Endometrioid endometrial adenocarcinoma
TCGA-AP-A05P	1.74247	0	low	54	G1	Stage IA	Endometrioid endometrial adenocarcinoma
TCGA-B5-A0K7	5.29589	0	high	64	G1	Stage IA	Endometrioid endometrial adenocarcinoma
TCGA-AJ-A3NF	1.76712	0	high	60	G3	Stage IIIC	Serous endometrial adenocarcinoma
TCGA-EO-A1Y7	4.09589	0	low	65	G3	Stage IB	Endometrioid endometrial adenocarcinoma
TCGA-BG-A0W1	0.334247	0	low	89	G2	Stage II	Endometrioid endometrial adenocarcinoma
TCGA-EO-A22Y	4.29315	0	low	68	G3	Stage IA	Endometrioid endometrial adenocarcinoma
TCGA-QS-A8F1	0.369863	1	high	85	G3	Stage IIIA	Serous endometrial adenocarcinoma
TCGA-D1-A17K	2.33973	0	high	74	G2	Stage IA	Endometrioid endometrial adenocarcinoma
TCGA-B5-A11I	6.30959	0	high	65	G3	Stage IVB	Endometrioid endometrial adenocarcinoma
TCGA-BG-A0MS	5.15616	0	high	53	G3	Stage IIIC1	Endometrioid endometrial adenocarcinoma
TCGA-B5-A0K0	4.04932	0	high	48	G1	Stage IA	Endometrioid endometrial adenocarcinoma
TCGA-AX-A3FW	0.0465753	0	low	66	G3	Stage IB	Endometrioid endometrial adenocarcinoma
TCGA-AJ-A3I9	1.42192	1	low	52	G3	Stage II	Endometrioid endometrial adenocarcinoma
TCGA-AP-A5FX	3.01096	1	high	68	G3	Stage IIIC1	Mixed serous and endometrioid
TCGA-AX-A3FZ	0.0164384	0	low	33	G3	Stage IIIB	Endometrioid endometrial adenocarcinoma
TCGA-D1-A0ZZ	1.87945	0	high	80	G3	Stage IB	Mixed serous and endometrioid
TCGA-PG-A7D5	3.22466	0	high	62	G3	Stage IA	Serous endometrial adenocarcinoma
TCGA-D1-A2G7	4.91233	1	high	65	G3	Stage IB	Serous endometrial adenocarcinoma
TCGA-A5-A0GV	4.50137	0	low	67	G1	Stage IA	Endometrioid endometrial adenocarcinoma
TCGA-D1-A0ZP	2.49589	0	high	59	G3	Stage IVA	Serous endometrial adenocarcinoma
TCGA-A5-A3LP	1.24658	0	high	74	G3	Stage IB	Serous endometrial adenocarcinoma
TCGA-BS-A0U5	8.0411	0	low	76	G1	Stage IA	Endometrioid endometrial adenocarcinoma
TCGA-AJ-A3EM	1.85479	0	low	69	G3	Stage IB	Endometrioid endometrial adenocarcinoma
TCGA-EO-A1Y8	2.46849	0	high	87	G3	Stage IA	Serous endometrial adenocarcinoma
TCGA-AX-A05W	6.71233	0	high	60	G1	Stage IIB	Endometrioid endometrial adenocarcinoma
TCGA-BG-A0VV	4.25479	0	low	53	G1	Stage IA	Endometrioid endometrial adenocarcinoma
TCGA-BK-A4ZD	1.3863	0	low	42	G3	Stage IA	Endometrioid endometrial adenocarcinoma
TCGA-K6-A3WQ	1.16986	1	high	60	G3	Stage IVB	Serous endometrial adenocarcinoma
TCGA-DI-A2QU	2.59178	1	high	67	G3	Stage IVB	Endometrioid endometrial adenocarcinoma
TCGA-A5-A0G3	3.91233	0	high	61	G3	Stage IIIC2	Serous endometrial adenocarcinoma
TCGA-FI-A2EU	8.05753	0	low	68	G3	Stage IA	Serous endometrial adenocarcinoma
TCGA-BG-A0MA	0.893151	1	low	60	G3	Stage IB	Endometrioid endometrial adenocarcinoma
TCGA-AX-A2H5	5.93699	0	high	67	G3	Stage IIIC	Serous endometrial adenocarcinoma
TCGA-AX-A3G6	0.0219178	0	high	67	G2	Stage IA	Serous endometrial adenocarcinoma
TCGA-B5-A3FD	3.27945	1	high	70	G3	Stage IA	Endometrioid endometrial adenocarcinoma
TCGA-AP-A05J	3.07397	0	high	66	G3	Stage II	Serous endometrial adenocarcinoma
TCGA-FI-A2CY	5.69863	0	high	60	G3	Stage IA	Mixed serous and endometrioid
TCGA-A5-A0GM	5.04384	0	low	53	G1	Stage IA	Endometrioid endometrial adenocarcinoma
TCGA-AJ-A3BI	1.57534	0	low	67	G3	Stage IA	Endometrioid endometrial adenocarcinoma
TCGA-D1-A17C	0.0821918	0	low	78	G1	Stage IA	Endometrioid endometrial adenocarcinoma
TCGA-AX-A05U	2.47397	0	low	56	G1	Stage IB	Endometrioid endometrial adenocarcinoma
TCGA-A5-AB3J	1.40274	0	high	52	G2	Stage II	Endometrioid endometrial adenocarcinoma
TCGA-BG-A0M6	1.83836	1	low	73	G3	Stage IIIC2	Serous endometrial adenocarcinoma
TCGA-B5-A1MS	8.52603	1	high	60	G3	Stage IC	Serous endometrial adenocarcinoma
TCGA-D1-A165	0.0547945	0	high	64	G1	Stage IIIA	Endometrioid endometrial adenocarcinoma
TCGA-D1-A1NU	1.10137	0	high	74	G3	Stage IA	Serous endometrial adenocarcinoma
TCGA-AX-A1CR	1.92055	0	high	70	G3	Stage IIB	Mixed serous and endometrioid
TCGA-AX-A3GB	1.20548	0	low	73	G3	Stage IB	Endometrioid endometrial adenocarcinoma
TCGA-B5-A11M	3.73151	0	high	43	G1	Stage IA	Endometrioid endometrial adenocarcinoma
TCGA-EY-A3L3	2.27945	0	high	82	G3	Stage IA	Serous endometrial adenocarcinoma
TCGA-BG-A0MU	1.69041	0	low	78	G1	Stage IIIA	Endometrioid endometrial adenocarcinoma
TCGA-SL-A6J9	0.00547945	0	high	73	G3	Stage IB	Endometrioid endometrial adenocarcinoma
TCGA-AX-A1CP	3.03288	0	high	84	G3	Stage IA	Serous endometrial adenocarcinoma
TCGA-A5-A0GU	2.35616	0	low	58	G1	Stage IA	Endometrioid endometrial adenocarcinoma
TCGA-DF-A2L0	2.1589	1	high	60	G3	Stage IIIC	Endometrioid endometrial adenocarcinoma
TCGA-BG-A0MO	3.5863	0	high	63	G1	Stage IA	Endometrioid endometrial adenocarcinoma
TCGA-EY-A72D	0.490411	0	high	87	G3	Stage II	Endometrioid endometrial adenocarcinoma
TCGA-QF-A5YT	3.32877	0	low	57	G1	Stage II	Endometrioid endometrial adenocarcinoma
TCGA-B5-A0KB	2.25753	0	high	62	G3	Stage IB	Endometrioid endometrial adenocarcinoma
TCGA-5S-A9Q8	0.857534	0	low	51	G2	Stage IIIA	Endometrioid endometrial adenocarcinoma
TCGA-BG-A0VT	4.29589	0	low	56	G2	Stage IIIA	Endometrioid endometrial adenocarcinoma
TCGA-PG-A916	1.43014	0	low	70	G2	Stage I	Endometrioid endometrial adenocarcinoma
TCGA-DI-A2QT	1.03288	1	high	51	G3	Stage IIIC	Serous endometrial adenocarcinoma
TCGA-AP-A0LI	8.14247	0	high	67	G3	Stage IIIC2	Serous endometrial adenocarcinoma
TCGA-B5-A0JS	7.19726	0	low	54	G1	Stage IA	Endometrioid endometrial adenocarcinoma
TCGA-BS-A0V6	7.46575	0	high	55	G1	Stage IB	Endometrioid endometrial adenocarcinoma
TCGA-AX-A1CJ	6.11781	0	low	59	G2	Stage IC	Endometrioid endometrial adenocarcinoma
TCGA-EY-A2OQ	2.42466	0	low	61	G3	Stage IA	Endometrioid endometrial adenocarcinoma
TCGA-D1-A16R	0.0575342	0	low	39	G1	Stage IA	Endometrioid endometrial adenocarcinoma
TCGA-2E-A9G8	3.42192	0	high	59	G2	Stage III	Endometrioid endometrial adenocarcinoma
TCGA-D1-A1O5	1.25479	0	high	61	G1	Stage IA	Endometrioid endometrial adenocarcinoma
TCGA-AP-A0L9	10.4521	0	high	71	G3	Stage IA	Serous endometrial adenocarcinoma
TCGA-EY-A1GV	1.31781	0	high	75	G3	Stage IIIC1	Mixed serous and endometrioid
TCGA-BG-A0M2	1.74521	0	low	62	G2	Stage IB	Endometrioid endometrial adenocarcinoma
TCGA-DI-A1NN	2.94795	0	high	63	G3	Stage IIIC	Serous endometrial adenocarcinoma
TCGA-B5-A0K8	2.32055	0	high	71	G3	Stage IB	Serous endometrial adenocarcinoma
TCGA-EY-A1GH	1.94521	0	low	70	G2	Stage IA	Endometrioid endometrial adenocarcinoma
TCGA-B5-A1MV	4.28767	0	low	84	G2	Stage IA	Endometrioid endometrial adenocarcinoma
TCGA-D1-A168	3.00822	0	low	67	G3	Stage IB	Endometrioid endometrial adenocarcinoma
TCGA-JU-AAVI	1.47945	1	high	61	G3	Stage IIIC1	Serous endometrial adenocarcinoma
TCGA-BK-A0CB	2.99178	0	low	60	G2	Stage IIIC	Endometrioid endometrial adenocarcinoma
TCGA-BG-A0MC	3.46027	0	high	74	G1	Stage IA	Endometrioid endometrial adenocarcinoma
TCGA-AP-A0LO	2.78356	1	low	45	G2	Stage IA	Endometrioid endometrial adenocarcinoma
TCGA-D1-A16V	0.328767	1	low	78	G3	Stage IIIC	Endometrioid endometrial adenocarcinoma
TCGA-AX-A2HK	0.246575	1	high	77	G3	Stage IIIC	Endometrioid endometrial adenocarcinoma
TCGA-BG-A0M7	5.30685	0	low	60	G2	Stage IIIC1	Endometrioid endometrial adenocarcinoma
TCGA-BG-A186	1.14795	0	low	61	G2	Stage IIIA	Endometrioid endometrial adenocarcinoma
TCGA-AX-A1CN	3.13151	0	low	54	G3	Stage IIB	Endometrioid endometrial adenocarcinoma
TCGA-A5-A3LO	2.12603	0	high	64	G3	Stage IB	Endometrioid endometrial adenocarcinoma
TCGA-AP-A052	1.83288	1	high	59	G3	Stage IVB	Serous endometrial adenocarcinoma
TCGA-AX-A1CK	6.68767	0	low	58	G2	Stage IB	Endometrioid endometrial adenocarcinoma
TCGA-B5-A11S	6.10685	0	low	63	G2	Stage IA	Endometrioid endometrial adenocarcinoma
TCGA-B5-A11O	7.14795	0	low	62	G1	Stage IA	Endometrioid endometrial adenocarcinoma
TCGA-AP-A0LV	2.09041	0	low	39	G1	Stage IA	Endometrioid endometrial adenocarcinoma
TCGA-BG-A0RY	1.28493	0	low	68	G2	Stage IB	Endometrioid endometrial adenocarcinoma
TCGA-AX-A3G4	0.0246575	0	high	60	G3	Stage IIIC	Serous endometrial adenocarcinoma
TCGA-AX-A1CI	7.12329	0	low	61	G1	Stage IB	Endometrioid endometrial adenocarcinoma
TCGA-A5-A0GN	5.04384	0	high	65	G1	Stage IB	Endometrioid endometrial adenocarcinoma
TCGA-A5-A0R6	3.1589	0	high	64	G3	Stage IIIC1	Serous endometrial adenocarcinoma
TCGA-B5-A3F9	11.3836	0	high	56	G3	Stage IB	Endometrioid endometrial adenocarcinoma
TCGA-B5-A11Z	1.44658	0	low	61	G1	Stage IA	Endometrioid endometrial adenocarcinoma
TCGA-D1-A16D	3.12603	0	low	49	G2	Stage IC	Endometrioid endometrial adenocarcinoma
TCGA-BS-A0TG	6.49589	0	high	60	G2	Stage IIIA	Endometrioid endometrial adenocarcinoma
TCGA-A5-A1OG	2.66575	1	high	65	G3	Stage IIIC2	Serous endometrial adenocarcinoma
TCGA-D1-A17T	0.194521	0	low	67	G2	Stage IA	Endometrioid endometrial adenocarcinoma
TCGA-B5-A11Q	2.67397	0	low	64	G1	Stage IIIA	Endometrioid endometrial adenocarcinoma
TCGA-B5-A11P	2.26027	0	low	87	G3	Stage IB	Endometrioid endometrial adenocarcinoma
TCGA-EY-A1GL	2.77808	0	low	51	G2	Stage II	Endometrioid endometrial adenocarcinoma
TCGA-BS-A0TD	6.51781	0	low	65	G1	Stage IB	Endometrioid endometrial adenocarcinoma
TCGA-D1-A0ZR	0.0465753	0	low	57	G2	Stage IB	Endometrioid endometrial adenocarcinoma
TCGA-D1-A102	0.369863	0	low	49	G2	Stage IB	Endometrioid endometrial adenocarcinoma
TCGA-D1-A16S	1.55616	0	high	70	High Grade	Stage IIIC	Serous endometrial adenocarcinoma
TCGA-5B-A90C	3.29315	0	high	69	G2	Stage IA	Endometrioid endometrial adenocarcinoma
TCGA-KP-A3W0	1.10685	0	high	72	G3	Stage IB	Serous endometrial adenocarcinoma
TCGA-AP-A0L8	4.06575	1	high	70	G3	Stage IIIC2	Serous endometrial adenocarcinoma
TCGA-FI-A2CX	5.56438	0	high	82	G3	Stage IB	Endometrioid endometrial adenocarcinoma
TCGA-EY-A54A	1.22466	0	high	67	G3	Stage IIIC2	Endometrioid endometrial adenocarcinoma
TCGA-AX-A3FX	3.65205	1	high	69	G3	Stage IIB	Endometrioid endometrial adenocarcinoma
TCGA-AX-A2HF	2.32329	0	high	67	G3	Stage IB	Serous endometrial adenocarcinoma
TCGA-EO-A3KW	1.36164	0	high	72	G3	Stage IA	Serous endometrial adenocarcinoma
TCGA-EO-A1Y5	0.909589	0	high	63	G3	Stage IIIC2	Serous endometrial adenocarcinoma
TCGA-D1-A16O	2.80274	0	high	44	G1	Stage IB	Endometrioid endometrial adenocarcinoma
TCGA-AJ-A2QL	1.64932	0	low	60	G3	Stage IIIC1	Endometrioid endometrial adenocarcinoma
TCGA-EO-A3KU	1.85479	0	high	68	G3	Stage II	Serous endometrial adenocarcinoma
TCGA-AJ-A3BF	1.50959	0	high	65	G3	Stage IIIC2	Serous endometrial adenocarcinoma
TCGA-BG-A0YU	1.23562	0	high	37	G1	Stage IA	Endometrioid endometrial adenocarcinoma
TCGA-A5-A1OJ	2.75616	0	high	31	G2	Stage IA	Endometrioid endometrial adenocarcinoma
TCGA-AX-A3G7	0.0246575	0	high	71	G3	Stage IVB	Serous endometrial adenocarcinoma
TCGA-BG-A0LW	1.55068	0	low	47	G2	Stage IA	Endometrioid endometrial adenocarcinoma
TCGA-BG-A0MK	3.60822	1	low	52	G3	Stage IIB	Endometrioid endometrial adenocarcinoma
TCGA-BS-A0V7	5.29863	0	high	48	G1	Stage IB	Endometrioid endometrial adenocarcinoma
TCGA-D1-A1O8	0.328767	1	high	70	G3	Stage IIIC	Endometrioid endometrial adenocarcinoma
TCGA-D1-A16Q	0.887671	0	low	54	G2	Stage II	Endometrioid endometrial adenocarcinoma
TCGA-AX-A1C8	2.12603	0	high	77	G3	Stage IIIC	Serous endometrial adenocarcinoma
TCGA-AX-A2HH	1.47945	0	low	60	G3	Stage IA	Endometrioid endometrial adenocarcinoma
TCGA-BS-A0UT	6.06027	0	high	62	G2	Stage IIB	Endometrioid endometrial adenocarcinoma
TCGA-AX-A062	3.83288	0	low	53	G1	Stage IB	Endometrioid endometrial adenocarcinoma
TCGA-AX-A06B	5.63836	0	high	72	G3	Stage IIA	Endometrioid endometrial adenocarcinoma
TCGA-B5-A0JT	4.60822	0	high	63	G1	Stage IIIA	Endometrioid endometrial adenocarcinoma
TCGA-FI-A2F8	2.55616	0	high	64	G3	Stage II	Serous endometrial adenocarcinoma
TCGA-AJ-A3BK	2.82466	0	low	68	G3	Stage IC	Endometrioid endometrial adenocarcinoma
TCGA-KP-A3W1	0.789041	0	high	76	G3	Stage IA	Serous endometrial adenocarcinoma
TCGA-AX-A2H8	5.09863	0	high	64	G3	Stage IB	Endometrioid endometrial adenocarcinoma
TCGA-DI-A1BY	3.05205	0	high	63	G2	Stage IIB	Endometrioid endometrial adenocarcinoma
TCGA-EY-A1G8	1.24932	1	low	83	G3	Stage IB	Endometrioid endometrial adenocarcinoma
TCGA-EO-A3AV	2.92877	0	high	51	G3	Stage IIIC1	Endometrioid endometrial adenocarcinoma
TCGA-AX-A0J0	3.34247	0	low	47	G2	Stage IB	Endometrioid endometrial adenocarcinoma
TCGA-BG-A0M0	1.61096	0	low	66	G1	Stage IA	Endometrioid endometrial adenocarcinoma
TCGA-AP-A0LP	5.13699	0	low	76	G1	Stage IA	Endometrioid endometrial adenocarcinoma
TCGA-B5-A11Y	1.53425	0	high	59	G1	Stage IB	Endometrioid endometrial adenocarcinoma
TCGA-BK-A139	2.58356	1	high	74	G3	Stage IB	Endometrioid endometrial adenocarcinoma
TCGA-B5-A11U	1.39452	0	high	74	G3	Stage IVB	Endometrioid endometrial adenocarcinoma
TCGA-BS-A0UV	6.10411	0	low	55	G3	Stage IIIC	Endometrioid endometrial adenocarcinoma
TCGA-D1-A167	1.30959	0	low	70	G2	Stage IC	Endometrioid endometrial adenocarcinoma
TCGA-FI-A2D5	1.15342	1	low	56	G3	Stage IVB	Endometrioid endometrial adenocarcinoma
TCGA-D1-A17U	1.90959	0	low	53	G2	Stage IIIC2	Endometrioid endometrial adenocarcinoma
TCGA-EO-A22R	5.14521	0	low	56	G3	Stage IB	Endometrioid endometrial adenocarcinoma
TCGA-AX-A1C9	2.19726	0	high	73	G2	Stage IB	Endometrioid endometrial adenocarcinoma
TCGA-AJ-A3OK	1.32877	0	low	73	G3	Stage IA	Serous endometrial adenocarcinoma
TCGA-EO-A22T	5.57534	0	low	56	G3	Stage II	Endometrioid endometrial adenocarcinoma
TCGA-AP-A051	10.8164	0	low	69	G3	Stage IA	Endometrioid endometrial adenocarcinoma
TCGA-B5-A11H	7.36164	0	high	67	G2	Stage IIIA	Endometrioid endometrial adenocarcinoma
TCGA-AP-A0LS	7.95616	0	low	63	G2	Stage IA	Endometrioid endometrial adenocarcinoma
TCGA-E6-A2P8	0.19726	1	low	53	G3	Stage IV	Mixed serous and endometrioid
TCGA-D1-A1O7	0.0876712	0	low	60	G1	Stage IA	Endometrioid endometrial adenocarcinoma
TCGA-B5-A0JV	7.16712	0	low	63	G2	Stage IA	Endometrioid endometrial adenocarcinoma
TCGA-B5-A0JU	4.93699	0	low	57	G2	Stage IB	Endometrioid endometrial adenocarcinoma
TCGA-EY-A1H0	1.61096	0	low	57	G2	Stage IIIC2	Endometrioid endometrial adenocarcinoma
TCGA-AP-A1E0	5.01918	0	low	40	G2	Stage IIIC2	Endometrioid endometrial adenocarcinoma
TCGA-A5-A0G5	3.08493	0	low	73	G3	Stage IB	Serous endometrial adenocarcinoma
TCGA-A5-A7WJ	0.934247	0	low	64	G2	Stage IA	Endometrioid endometrial adenocarcinoma
TCGA-A5-A0VQ	1.32877	0	low	62	G3	Stage IA	Endometrioid endometrial adenocarcinoma
TCGA-D1-A17H	2.33425	0	high	61	G1	Stage IB	Endometrioid endometrial adenocarcinoma
TCGA-B5-A5OC	3.42192	0	high	71	G3	Stage IIIB	Endometrioid endometrial adenocarcinoma
TCGA-AJ-A3QS	1.40548	0	high	57	G3	Stage IIIA	Serous endometrial adenocarcinoma
TCGA-SJ-A6ZJ	1.52329	0	low	61	G2	Stage IB	Endometrioid endometrial adenocarcinoma
TCGA-PG-A914	1.88219	0	high	73	G3	Stage IA	Serous endometrial adenocarcinoma
TCGA-AP-A0LF	7.79452	0	high	82	G3	Stage IVB	Endometrioid endometrial adenocarcinoma
TCGA-D1-A174	1.6274	0	high	51	G3	Stage IA	Endometrioid endometrial adenocarcinoma
TCGA-EO-A22U	3.85479	0	low	83	G3	Stage IB	Endometrioid endometrial adenocarcinoma
TCGA-EC-A24G	1.4	0	low	57	G3	Stage II	Endometrioid endometrial adenocarcinoma
TCGA-FI-A2D0	3.32329	0	low	55	G3	Stage IA	Endometrioid endometrial adenocarcinoma
TCGA-AJ-A2QO	2.86301	1	low	85	G3	Stage IB	Endometrioid endometrial adenocarcinoma
TCGA-PG-A6IB	1.77534	0	low	68	G3	Stage IA	Serous endometrial adenocarcinoma
TCGA-AP-A059	4.00274	0	high	69	G3	Stage IA	Endometrioid endometrial adenocarcinoma
TCGA-AX-A2HD	3.87397	0	low	69	G3	Stage IIIA	Endometrioid endometrial adenocarcinoma
TCGA-EC-A1NJ	1.33699	0	high	73	G2	Stage IA	Endometrioid endometrial adenocarcinoma
TCGA-AJ-A5DW	1.06849	0	low	56	G2	Stage IA	Endometrioid endometrial adenocarcinoma
TCGA-AJ-A3TW	1.40548	0	high	78	G3	Stage IB	Serous endometrial adenocarcinoma
TCGA-B5-A3FC	5.9863	0	high	53	G3	Stage II	Endometrioid endometrial adenocarcinoma
TCGA-D1-A17R	0.928767	1	low	58	G2	Stage IA	Endometrioid endometrial adenocarcinoma
TCGA-AP-A0LM	2.26027	0	low	33	G3	Stage IIIC2	Endometrioid endometrial adenocarcinoma
TCGA-AX-A2HJ	2.56164	0	low	35	G3	Stage IC	Endometrioid endometrial adenocarcinoma
TCGA-AP-A054	1.94247	1	low	64	G3	Stage IIIC1	Endometrioid endometrial adenocarcinoma
TCGA-AX-A3G8	0.0986301	0	low	76	G3	Stage IA	Endometrioid endometrial adenocarcinoma
TCGA-EY-A1GF	2.26301	0	low	75	G2	Stage IA	Endometrioid endometrial adenocarcinoma
TCGA-D1-A2G5	3.9863	0	low	50	G3	Stage IB	Endometrioid endometrial adenocarcinoma
TCGA-FI-A2D4	0.665753	1	low	44	G3	Stage IIIC	Endometrioid endometrial adenocarcinoma
TCGA-DF-A2KR	5.10959	0	low	84	G3	Stage IIIC	Endometrioid endometrial adenocarcinoma
TCGA-BK-A6W3	0.835616	0	high	34	G2	Stage II	Endometrioid endometrial adenocarcinoma
TCGA-DI-A1BU	3.27397	0	high	55	G3	Stage IIB	Mixed serous and endometrioid
TCGA-DF-A2KS	9.09041	0	high	69	G3	Stage IB	Endometrioid endometrial adenocarcinoma
TCGA-B5-A11L	6.13699	1	high	71	G2	Stage IC	Endometrioid endometrial adenocarcinoma
TCGA-BS-A0TI	5.15616	0	high	64	G3	Stage IC	Endometrioid endometrial adenocarcinoma
TCGA-FI-A2EW	4.91781	0	high	71	G3	Stage IIB	Serous endometrial adenocarcinoma
TCGA-AJ-A8CV	2.92603	0	low	58	G2	Stage IB	Endometrioid endometrial adenocarcinoma
TCGA-AP-A056	7.1726	0	low	64	G3	Stage II	Endometrioid endometrial adenocarcinoma
TCGA-EO-A3AS	2.86575	0	low	86	G3	Stage IA	Endometrioid endometrial adenocarcinoma
TCGA-B5-A0JN	5.31233	0	high	84	G3	Stage IVB	Serous endometrial adenocarcinoma
TCGA-D1-A163	2.71507	0	low	50	G2	Stage IIIC	Endometrioid endometrial adenocarcinoma
TCGA-D1-A17M	0.852055	0	high	56	G1	Stage II	Endometrioid endometrial adenocarcinoma
TCGA-AJ-A3EK	1.22192	0	low	53	G3	Stage IA	Endometrioid endometrial adenocarcinoma
TCGA-A5-A2K3	5.51233	0	high	68	G3	Stage IA	Serous endometrial adenocarcinoma
TCGA-D1-A16F	0.219178	0	low	60	G2	Stage IB	Endometrioid endometrial adenocarcinoma
TCGA-D1-A17A	0.131507	0	low	59	G3	Stage IIA	Endometrioid endometrial adenocarcinoma
TCGA-AX-A2H7	2.11507	0	low	87	G3	Stage IC	Endometrioid endometrial adenocarcinoma
TCGA-BG-A3EW	0.942466	0	low	62	G3	Stage III	Endometrioid endometrial adenocarcinoma
TCGA-BG-A222	0.79726	0	low	49	G3	Stage IA	Endometrioid endometrial adenocarcinoma
TCGA-AX-A05Y	7.35342	0	low	57	G1	Stage IB	Endometrioid endometrial adenocarcinoma
TCGA-BG-A0LX	1.68219	0	low	57	G2	Stage IB	Endometrioid endometrial adenocarcinoma
TCGA-D1-A16J	2.49315	0	high	61	G2	Stage IIB	Endometrioid endometrial adenocarcinoma
TCGA-AP-A1DH	5.9726	0	low	62	G3	Stage IA	Endometrioid endometrial adenocarcinoma
TCGA-D1-A1NS	0.117808	0	low	53	G1	Stage IA	Endometrioid endometrial adenocarcinoma
TCGA-B5-A0JY	5.7726	0	low	50	G3	Stage IIIC1	Endometrioid endometrial adenocarcinoma
TCGA-AX-A06F	4.78904	0	low	59	G3	Stage IVA	Endometrioid endometrial adenocarcinoma
TCGA-AX-A2HG	3.1863	0	low	56	G3	Stage IC	Endometrioid endometrial adenocarcinoma
TCGA-BG-A0MG	4.04658	0	high	73	G1	Stage IA	Endometrioid endometrial adenocarcinoma
TCGA-A5-A2K7	2.91233	0	high	41	G3	Stage II	Endometrioid endometrial adenocarcinoma
TCGA-AX-A3G9	1.52877	0	low	63	G3	Stage IIIC	Endometrioid endometrial adenocarcinoma
TCGA-EY-A1GK	1.89863	0	low	74	G3	Stage IB	Endometrioid endometrial adenocarcinoma
TCGA-EY-A5W2	1.4137	0	low	72	G3	Stage IB	Endometrioid endometrial adenocarcinoma
TCGA-B5-A11E	4.9863	0	low	53	G3	Stage IB	Endometrioid endometrial adenocarcinoma
TCGA-FI-A2D6	2.10137	1	low	74	G3	Stage IB	Endometrioid endometrial adenocarcinoma
TCGA-AP-A0LE	9.19726	0	low	57	G3	Stage IA	Endometrioid endometrial adenocarcinoma
TCGA-EY-A215	1.5726	0	low	60	G3	Stage IB	Endometrioid endometrial adenocarcinoma
TCGA-EO-A3L0	4.25753	0	low	76	G3	Stage IA	Endometrioid endometrial adenocarcinoma
TCGA-A5-A0VP	3.52877	0	low	74	G3	Stage IA	Endometrioid endometrial adenocarcinoma
TCGA-AX-A1CE	2.8411	0	low	60	G3	Stage IB	Endometrioid endometrial adenocarcinoma
TCGA-BG-A0M4	5.93699	0	high	60	G3	Stage IA	Endometrioid endometrial adenocarcinoma
TCGA-DF-A2KZ	2.26301	0	high	87	G3	Stage IB	Endometrioid endometrial adenocarcinoma
TCGA-D1-A15X	2.49041	0	high	45	High Grade	Stage IA	Serous endometrial adenocarcinoma
TCGA-BG-A0YV	1.04658	0	high	67	G3	Stage IIIA	Serous endometrial adenocarcinoma
TCGA-EY-A547	1.49315	0	low	75	G3	Stage IA	Endometrioid endometrial adenocarcinoma
TCGA-D1-A16N	2.58904	0	high	51	G3	Stage IIIA	Endometrioid endometrial adenocarcinoma
TCGA-AX-A06H	2.28219	0	high	60	G1	Stage IIIA	Endometrioid endometrial adenocarcinoma
TCGA-D1-A177	1.50137	0	low	70	G2	Stage IB	Endometrioid endometrial adenocarcinoma
TCGA-E6-A2P9	3.79726	0	low	65	G3	Stage IA	Endometrioid endometrial adenocarcinoma
TCGA-B5-A0K2	6.05205	0	low	54	G1	Stage IIIA	Endometrioid endometrial adenocarcinoma
TCGA-A5-A0GP	3.87945	0	low	58	G1	Stage IA	Endometrioid endometrial adenocarcinoma
TCGA-AX-A1C5	2.74247	0	low	47	G3	Stage IIIC	Endometrioid endometrial adenocarcinoma
TCGA-BS-A0UF	7.15342	0	low	65	G3	Stage IB	Endometrioid endometrial adenocarcinoma
TCGA-AX-A2IO	5.41096	0	high	83	G3	Stage IIA	Serous endometrial adenocarcinoma
TCGA-BG-A0MQ	4.97808	0	low	71	G1	Stage IA	Endometrioid endometrial adenocarcinoma
TCGA-AJ-A3EL	1.87397	0	high	47	G3	Stage IA	Endometrioid endometrial adenocarcinoma
TCGA-BS-A0V4	4.9589	0	low	56	G1	Stage IB	Endometrioid endometrial adenocarcinoma
TCGA-AX-A05S	1.13151	1	high	81	G3	Stage IIIC	Endometrioid endometrial adenocarcinoma
TCGA-AX-A1C4	1.10685	0	low	52	G2	Stage IB	Endometrioid endometrial adenocarcinoma
TCGA-BS-A0UJ	6.86575	0	low	68	G1	Stage IA	Endometrioid endometrial adenocarcinoma
TCGA-QF-A5YS	1.88767	0	high	57	G2	Stage II	Mixed serous and endometrioid
TCGA-D1-A3DH	1.56986	0	high	71	G3	Stage IA	Endometrioid endometrial adenocarcinoma
TCGA-AJ-A3NG	1.30137	0	low	83	G3	Stage II	Mixed serous and endometrioid
TCGA-BG-A220	1.18904	0	high	69	G3	Stage IA	Endometrioid endometrial adenocarcinoma
TCGA-A5-A0G2	12.463	0	low	57	G3	Stage IIIB	Serous endometrial adenocarcinoma
TCGA-AW-A1PO	0.0465753	0	high	66	G3	Stage IIIA	Endometrioid endometrial adenocarcinoma
TCGA-AX-A3FT	0.0164384	0	low	64	G3	Stage IB	Endometrioid endometrial adenocarcinoma
TCGA-AP-A1DM	4.65753	0	low	60	G1	Stage IA	Endometrioid endometrial adenocarcinoma
TCGA-A5-A7WK	1.53425	0	high	71	G3	Stage IA	Mixed serous and endometrioid
TCGA-B5-A0JX	4.89589	0	high	62	G3	Stage IB	Endometrioid endometrial adenocarcinoma
TCGA-AJ-A2QM	2.44932	0	high	67	G3	Stage II	Serous endometrial adenocarcinoma
TCGA-BG-A0VZ	4.3863	0	low	58	G1	Stage IIIA	Endometrioid endometrial adenocarcinoma
TCGA-BS-A0TE	0.4	1	high	35	G3	Stage IVB	Endometrioid endometrial adenocarcinoma
TCGA-D1-A176	2.51233	0	low	67	G2	Stage IB	Endometrioid endometrial adenocarcinoma
TCGA-E6-A1M0	4.91233	0	low	56	G3	Stage IIIC	Endometrioid endometrial adenocarcinoma
TCGA-BG-A187	1.2274	0	low	65	G2	Stage IB	Endometrioid endometrial adenocarcinoma
TCGA-B5-A0JZ	5.95342	0	low	60	G3	Stage IIIC1	Endometrioid endometrial adenocarcinoma
TCGA-A5-A0GA	1.48767	1	low	67	G3	Stage IIIC2	Endometrioid endometrial adenocarcinoma
TCGA-DI-A0WH	1.3589	0	low	64	G3	Stage IB	Endometrioid endometrial adenocarcinoma
TCGA-EY-A549	1.65753	0	low	78	G3	Stage IA	Endometrioid endometrial adenocarcinoma
TCGA-EO-A22X	4.8	0	low	36	G3	Stage IIIA	Endometrioid endometrial adenocarcinoma
TCGA-BK-A13B	2.64658	0	low	58	G3	Stage IB	Endometrioid endometrial adenocarcinoma
TCGA-EY-A1GU	2.73151	1	high	66	G2	Stage IB	Endometrioid endometrial adenocarcinoma
TCGA-B5-A0K9	1.12055	1	low	88	G1	Stage II	Endometrioid endometrial adenocarcinoma
TCGA-EY-A1GS	1.83562	1	high	71	G3	Stage IVB	Serous endometrial adenocarcinoma
TCGA-D1-A1NZ	1.50137	0	low	60	G1	Stage IA	Endometrioid endometrial adenocarcinoma
TCGA-BG-A0VW	4.33425	0	low	77	G1	Stage IA	Endometrioid endometrial adenocarcinoma
TCGA-EO-A22S	5.12877	0	low	58	G3	Stage IB	Endometrioid endometrial adenocarcinoma
TCGA-D1-A0ZO	1.64932	0	high	75	G1	Stage IB	Endometrioid endometrial adenocarcinoma
TCGA-A5-A1OF	2.66575	0	high	47	High Grade	Stage IA	Mixed serous and endometrioid
TCGA-BG-A221	0.150685	0	high	84	G3	Stage IB	Endometrioid endometrial adenocarcinoma
TCGA-A5-A0G9	6.9589	0	low	79	G3	Stage IB	Endometrioid endometrial adenocarcinoma
TCGA-AX-A2H2	0.39726	1	high	86	G3	Stage IIA	Serous endometrial adenocarcinoma
TCGA-A5-A0GB	2.73151	0	low	65	G3	Stage IB	Endometrioid endometrial adenocarcinoma
TCGA-B5-A1N2	2.6137	1	high	70	G3	Stage IIIC1	Serous endometrial adenocarcinoma
TCGA-EY-A1GO	1.60548	0	low	65	G2	Stage IIIC1	Endometrioid endometrial adenocarcinoma
TCGA-B5-A3S1	2.47123	0	high	71	G3	Stage IIIC1	Serous endometrial adenocarcinoma
TCGA-AP-A1DP	2.96164	1	low	70	G2	Stage IA	Endometrioid endometrial adenocarcinoma
TCGA-AJ-A3OL	1.23014	1	low	55	G3	Stage IIIA	Endometrioid endometrial adenocarcinoma
TCGA-AJ-A8CW	0.0109589	0	low	64	G2	Stage IA	Endometrioid endometrial adenocarcinoma
TCGA-D1-A16X	0.30411	0	high	54	G2	Stage IB	Endometrioid endometrial adenocarcinoma
TCGA-AJ-A8CT	0.224658	0	high	58	G1	Stage IA	Endometrioid endometrial adenocarcinoma
TCGA-BS-A0UM	7.24384	0	high	64	G1	Stage IB	Endometrioid endometrial adenocarcinoma
TCGA-AX-A063	6.62192	0	low	63	G2	Stage IB	Endometrioid endometrial adenocarcinoma
TCGA-AX-A1CF	6.40274	0	high	69	G3	Stage IVB	Endometrioid endometrial adenocarcinoma
TCGA-AX-A2IN	2.59452	1	high	63	G3	Stage IC	Endometrioid endometrial adenocarcinoma
TCGA-DF-A2KV	7.44384	0	low	55	G3	Stage IB	Endometrioid endometrial adenocarcinoma
TCGA-D1-A0ZS	0.405479	0	low	54	G3	Stage IB	Endometrioid endometrial adenocarcinoma
TCGA-E6-A1LX	1.94795	0	low	40	G3	Stage IB	Endometrioid endometrial adenocarcinoma
TCGA-QS-A5YQ	2.07945	0	low	55	G1	Stage IIIA	Endometrioid endometrial adenocarcinoma
TCGA-AP-A1DK	7.58082	0	high	53	G3	Stage IA	Endometrioid endometrial adenocarcinoma
TCGA-FI-A2EY	2.41096	1	high	63	G3	Stage IIIA	Serous endometrial adenocarcinoma
TCGA-AP-A05H	3.79452	0	high	75	G3	Stage IB	Serous endometrial adenocarcinoma
TCGA-B5-A5OE	2.91233	0	high	68	G3	Stage IIIC2	Serous endometrial adenocarcinoma
TCGA-D1-A103	1.83288	0	high	87	G1	Stage IB	Endometrioid endometrial adenocarcinoma
TCGA-D1-A160	0.306849	0	low	70	G2	Stage IB	Endometrioid endometrial adenocarcinoma
TCGA-SL-A6JA	0.0191781	0	low	77	G3	Stage IB	Endometrioid endometrial adenocarcinoma
TCGA-A5-A0GW	1.93425	0	high	46	G3	Stage IA	Endometrioid endometrial adenocarcinoma
TCGA-D1-A17B	0.583562	0	high	69	G2	Stage IB	Endometrioid endometrial adenocarcinoma
TCGA-EO-A3AY	3.1726	0	low	58	G3	Stage IB	Endometrioid endometrial adenocarcinoma
TCGA-BS-A0UL	6.79726	0	high	54	G1	Stage IA	Endometrioid endometrial adenocarcinoma
TCGA-A5-A0GH	6.17534	0	low	57	G3	Stage IA	Endometrioid endometrial adenocarcinoma
TCGA-B5-A0K6	5.35068	0	low	58	G1	Stage IA	Endometrioid endometrial adenocarcinoma
TCGA-AP-A1DO	2.60822	0	low	62	G2	Stage IA	Endometrioid endometrial adenocarcinoma
TCGA-B5-A11J	4.53699	0	high	64	G2	Stage IA	Endometrioid endometrial adenocarcinoma
TCGA-AP-A1E1	3.82192	0	low	74	G2	Stage IA	Endometrioid endometrial adenocarcinoma
TCGA-B5-A11R	6.43562	0	low	51	G3	Stage II	Endometrioid endometrial adenocarcinoma
TCGA-AP-A05N	1.98904	1	high	58	G1	Stage IA	Endometrioid endometrial adenocarcinoma
TCGA-D1-A161	2.44384	0	low	78	G1	Stage IC	Endometrioid endometrial adenocarcinoma
TCGA-D1-A0ZQ	0	0	high	90	G2	Stage IB	Endometrioid endometrial adenocarcinoma
TCGA-EY-A1GX	3.08767	1	low	76	G2	Stage IIIA	Endometrioid endometrial adenocarcinoma
TCGA-EC-A1QX	0.613699	0	low	71	G3	Stage IB	Endometrioid endometrial adenocarcinoma
TCGA-D1-A3DG	0.356164	0	low	81	G3	Stage IVB	Endometrioid endometrial adenocarcinoma
TCGA-BG-A2L7	1.67671	0	high	68	G3	Stage IA	Endometrioid endometrial adenocarcinoma
TCGA-AX-A2H4	2.50959	1	high	66	G3	Stage IIIA	Serous endometrial adenocarcinoma
TCGA-B5-A1MX	4.03562	0	high	47	G3	Stage IB	Endometrioid endometrial adenocarcinoma
TCGA-EY-A2OM	1.90137	0	high	55	G3	Stage IA	Endometrioid endometrial adenocarcinoma
TCGA-FI-A3PX	6.53151	0	high	57	High Grade	Stage IIIC2	Serous endometrial adenocarcinoma
TCGA-EO-A3B0	3.86849	0	high	43	G3	Stage IIIC2	Endometrioid endometrial adenocarcinoma
TCGA-BS-A0TA	2.0274	1	high	58	G3	Stage IVB	Endometrioid endometrial adenocarcinoma
TCGA-B5-A0JR	4.74247	0	low	73	G3	Stage IB	Endometrioid endometrial adenocarcinoma
TCGA-AJ-A3BG	1.50685	0	low	65	G3	Stage IA	Mixed serous and endometrioid
TCGA-A5-A0G1	8.90685	1	high	67	G3	Stage IA	Serous endometrial adenocarcinoma
TCGA-AJ-A5DV	1.86027	0	low	65	G3	Stage IA	Endometrioid endometrial adenocarcinoma
TCGA-QS-A5YR	1.96986	0	low	61	G2	Stage IIIB	Endometrioid endometrial adenocarcinoma
TCGA-D1-A3DA	1.32329	0	high	77	G3	Stage IIIC1	Endometrioid endometrial adenocarcinoma
TCGA-AJ-A23O	0.854795	1	high	69	G3	Stage IB	Endometrioid endometrial adenocarcinoma
TCGA-AJ-A3IA	1.73425	0	high	77	G3	Stage IB	Serous endometrial adenocarcinoma
TCGA-EY-A1GQ	1.49041	0	low	76	G3	Stage IB	Endometrioid endometrial adenocarcinoma
TCGA-A5-A0GI	7.34795	0	low	63	G2	Stage IA	Endometrioid endometrial adenocarcinoma
TCGA-D1-A17D	2.53699	0	low	58	G3	Stage IB	Endometrioid endometrial adenocarcinoma
TCGA-EY-A1G7	0.517808	1	low	86	G2	Stage II	Endometrioid endometrial adenocarcinoma
TCGA-B5-A3FA	8.02466	0	high	73	G3	Stage IC	Endometrioid endometrial adenocarcinoma
TCGA-EY-A1GD	4.49041	0	high	51	G1	Stage IA	Endometrioid endometrial adenocarcinoma
TCGA-A5-A2K2	9.84932	0	low	77	G3	Stage IA	Serous endometrial adenocarcinoma
TCGA-EY-A548	1.17808	0	low	83	G1	Stage IA	Endometrioid endometrial adenocarcinoma
TCGA-BK-A0C9	2.99178	0	low	57	G1	Stage IB	Endometrioid endometrial adenocarcinoma
TCGA-A5-A2K5	2.06027	0	low	76	G3	Stage IA	Endometrioid endometrial adenocarcinoma
TCGA-DI-A2QY	9.17534	1	high	64	G3	Stage IIB	Serous endometrial adenocarcinoma
TCGA-D1-A1NY	1.40548	0	high	67	G3	Stage IB	Endometrioid endometrial adenocarcinoma
TCGA-BS-A0TJ	5.66575	0	low	59	G3	Stage IC	Endometrioid endometrial adenocarcinoma
TCGA-FI-A2F4	6.10959	0	low	64	G3	Stage IC	Endometrioid endometrial adenocarcinoma
TCGA-SJ-A6ZI	1.72877	0	high	64	G1	Stage IB	Endometrioid endometrial adenocarcinoma
TCGA-EO-A3KX	3.20548	0	low	80	G3	Stage IA	Endometrioid endometrial adenocarcinoma
TCGA-D1-A17F	0.106849	0	low	68	G2	Stage IA	Endometrioid endometrial adenocarcinoma
TCGA-BS-A0TC	7.12877	0	low	69	G1	Stage IB	Endometrioid endometrial adenocarcinoma
TCGA-4E-A92E	0.0356164	0	high	54	G1	Stage I	Endometrioid endometrial adenocarcinoma
TCGA-B5-A11G	9.44658	0	high	71	G1	Stage IA	Endometrioid endometrial adenocarcinoma
TCGA-BG-A0VX	2.85753	0	high	58	G1	Stage IB	Endometrioid endometrial adenocarcinoma
TCGA-EO-A3AU	4.2274	0	high	72	G3	Stage II	Endometrioid endometrial adenocarcinoma
TCGA-B5-A11N	5.13973	0	high	69	G1	Stage IA	Endometrioid endometrial adenocarcinoma
TCGA-AX-A0J1	6.44932	0	low	80	G2	Stage IB	Endometrioid endometrial adenocarcinoma
TCGA-AX-A2HC	2.86027	0	low	53	G3	Stage IIIC	Endometrioid endometrial adenocarcinoma
TCGA-BG-A18B	1.28767	0	low	53	G2	Stage I	Endometrioid endometrial adenocarcinoma
TCGA-AP-A0LD	9.83288	0	high	63	G3	Stage IB	Endometrioid endometrial adenocarcinoma
TCGA-B5-A1MW	1.22466	0	low	55	G3	Stage IA	Endometrioid endometrial adenocarcinoma
TCGA-AP-A1DV	0.558904	0	low	59	G3	Stage II	Endometrioid endometrial adenocarcinoma
TCGA-AX-A2HA	6.78082	0	low	35	G3	Stage IB	Endometrioid endometrial adenocarcinoma
TCGA-BS-A0U7	2.56164	1	low	63	G2	Stage IC	Endometrioid endometrial adenocarcinoma
TCGA-BS-A0VI	7.24932	0	low	58	G3	Stage IIB	Endometrioid endometrial adenocarcinoma
TCGA-A5-A1OH	3.0274	0	high	86	G3	Stage IIIA	Serous endometrial adenocarcinoma
TCGA-AX-A064	4.15616	0	low	81	G2	Stage IIA	Endometrioid endometrial adenocarcinoma
TCGA-AX-A3G3	0.115068	0	high	58	G3	Stage IIIA	Serous endometrial adenocarcinoma
TCGA-AX-A1CA	2.66849	0	high	70	G3	Stage IB	Serous endometrial adenocarcinoma
TCGA-D1-A17Q	0.147945	0	low	54	G2	Stage IA	Endometrioid endometrial adenocarcinoma
TCGA-EY-A1GI	1.94521	0	low	52	G2	Stage IB	Endometrioid endometrial adenocarcinoma
TCGA-PG-A917	0.580822	0	low	74	G2	Stage IA	Endometrioid endometrial adenocarcinoma
TCGA-KP-A3VZ	1.97808	0	high	69	High Grade	Stage IV	Serous endometrial adenocarcinoma
TCGA-EY-A2OP	2.5863	0	low	63	G3	Stage IA	Endometrioid endometrial adenocarcinoma
TCGA-BS-A0U8	8.11781	0	low	55	G1	Stage IIIC	Endometrioid endometrial adenocarcinoma
TCGA-DI-A1NO	0.780822	1	high	68	G3	Stage IIIA	Endometrioid endometrial adenocarcinoma
TCGA-E6-A1LZ	6.59178	0	high	76	G3	Stage IA	Serous endometrial adenocarcinoma
TCGA-EO-A3AZ	2.26301	0	low	80	G3	Stage IB	Mixed serous and endometrioid
TCGA-AX-A3FS	0.0191781	0	high	82	G3	Stage IA	Endometrioid endometrial adenocarcinoma
TCGA-AP-A1DR	4.09589	0	low	59	G2	Stage IIIC1	Endometrioid endometrial adenocarcinoma
TCGA-B5-A1MR	18.7918	0	high	65	G3	Stage IIIA	Endometrioid endometrial adenocarcinoma
TCGA-AX-A05Z	5.9589	0	high	37	G2	Stage IIIA	Endometrioid endometrial adenocarcinoma
TCGA-EY-A1GT	1.34247	0	low	68	G1	Stage IIIA	Endometrioid endometrial adenocarcinoma
TCGA-AJ-A3OJ	1.27945	0	low	54	G3	Stage II	Endometrioid endometrial adenocarcinoma
TCGA-AP-A0LT	4.10137	0	high	57	G2	Stage II	Endometrioid endometrial adenocarcinoma
TCGA-AP-A0LG	5.52055	0	low	54	G3	Stage IA	Endometrioid endometrial adenocarcinoma
TCGA-D1-A101	0.145205	0	high	60	G2	Stage IB	Endometrioid endometrial adenocarcinoma
TCGA-D1-A2G0	4.06575	0	low	70	G3	Stage IB	Mixed serous and endometrioid
TCGA-BS-A0UA	9.57534	0	high	68	G1	Stage IB	Endometrioid endometrial adenocarcinoma
TCGA-AJ-A23M	1.68767	1	high	61	G3	Stage II	Serous endometrial adenocarcinoma
TCGA-D1-A16Y	1.45753	0	low	56	G1	Stage IB	Endometrioid endometrial adenocarcinoma
