# Supplementary material for: Tumor mutation burden in connection with immune-related survival in uterine corpus endometrial carcinoma
Source: Cancer Cell Int. 2021 Jan 28;21:80. doi: 10.1186/s12935-021-01774-6 (PMC7842022; doi:10.1186/s12935-021-01774-6)
Supplement: Supplementary file 7 — Additional file 7. The mRNA data of uterine corpus endometrial carcinoma samples. [file 12935_2021_1774_MOESM7_ESM.xlsx]

## Sheet: Sheet1
id	TMB
TCGA-BG-A0RY-01A-11D-A10B-09	1.26316
TCGA-EO-A3AY-01A-12D-A19Y-09	133.921
TCGA-BS-A0V6-01A-11D-A122-09	1.15789
TCGA-AP-A053-01A-21W-A027-09	1.18421
TCGA-E6-A8L9-01A-21D-A37N-09	1.36842
TCGA-BK-A6W4-01A-12D-A34Q-09	0.0789474
TCGA-D1-A0ZQ-01A-11D-A122-09	2
TCGA-B5-A1N2-01A-21D-A142-09	3.15789
TCGA-KP-A3VZ-01A-11D-A228-09	2.34211
TCGA-D1-A0ZP-01A-21D-A10M-09	0.684211
TCGA-BG-A0M4-01A-11W-A10C-09	7.26316
TCGA-AX-A2HD-01A-21D-A17D-09	279.842
TCGA-BG-A0MU-01A-11D-A10B-09	1.55263
TCGA-BG-A0M2-01A-11D-A10O-09	0.631579
TCGA-E6-A1M0-01A-11D-A142-09	64.3947
TCGA-AX-A06H-01A-11D-A122-09	7.05263
TCGA-A5-A0R7-01A-31D-A10B-09	0.684211
TCGA-BG-A0VV-01A-21D-A122-09	1.02632
TCGA-H5-A2HR-01A-11D-A17W-09	1.18421
TCGA-AX-A1C4-01A-11D-A135-09	21.0789
TCGA-BG-A222-01A-11D-A159-09	138.868
TCGA-EY-A2ON-01A-21D-A18P-09	1.65789
TCGA-BS-A0V7-01A-21D-A122-09	0.131579
TCGA-B5-A1MW-01A-11D-A17D-09	16.1316
TCGA-D1-A1NS-01A-11D-A14G-09	5.57895
TCGA-EO-A22T-01A-21D-A18P-09	17.2105
TCGA-BG-A0MO-01A-11W-A062-09	1.05263
TCGA-B5-A121-01A-31D-A122-09	0.789474
TCGA-B5-A0JY-01A-11D-A10B-09	286.395
TCGA-A5-A0R9-01A-11D-A10B-09	0.947368
TCGA-D1-A160-01A-11D-A122-09	10.3947
TCGA-5B-A90C-01A-11D-A37N-09	1.34211
TCGA-AX-A05T-01A-11W-A027-09	1.10526
TCGA-EY-A1GQ-01A-21D-A13L-09	11.1842
TCGA-B5-A3S1-01A-11D-A228-09	2.73684
TCGA-AJ-A3OL-01A-11D-A228-09	6.84211
TCGA-AJ-A3NF-01A-11D-A228-09	0.578947
TCGA-EY-A212-01A-11D-A14K-09	1.18421
TCGA-BG-A18A-01A-21D-A12J-09	1.36842
TCGA-QS-A744-01A-11D-A34Q-09	1.78947
TCGA-AP-A1E3-01A-11D-A135-09	0.973684
TCGA-AP-A5FX-01A-11D-A27P-09	1.10526
TCGA-AX-A0IU-01A-11D-A10B-09	0.973684
TCGA-BS-A0V8-01A-11D-A122-09	1.44737
TCGA-B5-A3FC-01A-11D-A228-09	417.658
TCGA-FI-A2D5-01A-11D-A17D-09	398.789
TCGA-AX-A3G8-01A-11D-A228-09	19.9737
TCGA-AJ-A2QK-01A-11D-A18P-09	1.39474
TCGA-EO-A3AS-01A-11D-A19Y-09	4.65789
TCGA-AJ-A8CT-01A-11D-A37N-09	16.0789
TCGA-D1-A17U-01A-21D-A12J-09	6.10526
TCGA-AX-A0J0-01A-11D-A117-09	222.5
TCGA-B5-A1MZ-01A-11D-A142-09	1.52632
TCGA-A5-A0GM-01A-11W-A062-09	0.815789
TCGA-FI-A2EW-01A-11D-A17D-09	2.31579
TCGA-EC-A1NJ-01A-31D-A14G-09	6.92105
TCGA-D1-A16F-01A-11D-A12J-09	4.23684
TCGA-EO-A22S-01A-11D-A18P-09	16.2895
TCGA-PG-A6IB-01A-21D-A31U-09	10.0526
TCGA-EY-A1GT-01A-11D-A13L-09	2.23684
TCGA-A5-A1OH-01A-21D-A228-09	2.34211
TCGA-AJ-A3BD-01A-11D-A19Y-09	1.52632
TCGA-AP-A1E4-01A-12D-A135-09	0.815789
TCGA-D1-A0ZZ-01A-11D-A10M-09	1.36842
TCGA-AJ-A5DW-01A-11D-A27P-09	109.079
TCGA-D1-A3DA-01A-12D-A20S-09	1.86842
TCGA-AJ-A23N-01A-11D-A228-09	1.23684
TCGA-BS-A0U8-01A-11D-A10B-09	7.78947
TCGA-A5-A3LP-01A-11D-A228-09	1.21053
TCGA-D1-A1NY-01A-11D-A16D-09	12.5263
TCGA-AP-A0L9-01A-11W-A062-09	1.36842
TCGA-DI-A2QY-01A-12D-A19Y-09	2
TCGA-A5-A0G5-01A-11W-A062-09	2.05263
TCGA-AX-A1CN-01A-11D-A135-09	0.789474
TCGA-B5-A11Z-01A-11D-A10M-09	1.28947
TCGA-AX-A06F-01A-11W-A027-09	224.289
TCGA-A5-A0GH-01A-21W-A062-09	8.65789
TCGA-B5-A0K0-01A-11W-A062-09	0.447368
TCGA-A5-A0GB-01A-11W-A062-09	14.7105
TCGA-BG-A2AE-01A-11D-A16D-09	1.34211
TCGA-BK-A139-01A-11D-A272-09	2.47368
TCGA-AP-A0LO-01A-11W-A062-09	0.605263
TCGA-BS-A0TJ-01A-11D-A10B-09	13.3421
TCGA-D1-A17S-01A-11D-A12J-09	1.05263
TCGA-AX-A0IS-01A-12D-A10M-09	1.15789
TCGA-A5-A1OK-01A-11D-A14K-09	1.05263
TCGA-EY-A72D-01A-12D-A34Q-09	1.21053
TCGA-EY-A1G7-01A-11D-A13L-09	2.57895
TCGA-AP-A1DR-01A-11D-A135-09	18.4211
TCGA-EY-A214-01A-12D-A159-09	1.44737
TCGA-BS-A0TC-01A-11D-A10B-09	39.2632
TCGA-DI-A1NN-01A-11D-A16D-09	0.710526
TCGA-EY-A4KR-01A-11D-A27P-09	1.26316
TCGA-D1-A17F-01A-11D-A12J-09	4.44737
TCGA-A5-A0GV-01A-31W-A062-09	1.07895
TCGA-A5-A0GX-01A-11W-A062-09	0.605263
TCGA-AX-A2IO-01A-11D-A17W-09	11.3684
TCGA-AX-A3G7-01A-12D-A20S-09	0.710526
TCGA-AX-A2H4-01A-21D-A18P-09	4.47368
TCGA-AX-A2H2-01A-11D-A17W-09	4.34211
TCGA-B5-A0JX-01A-21D-A14K-09	1.89474
TCGA-JU-AAVI-01A-11D-A403-09	1.13158
TCGA-EY-A2OQ-01A-11D-A19Y-09	1.15789
TCGA-AP-A0LQ-01A-12D-A10B-09	1.15789
TCGA-BG-A0MS-01A-11D-A10B-09	0.921053
TCGA-BK-A6W3-01A-12D-A34Q-09	135.5
TCGA-B5-A0K4-01A-11W-A062-09	1.28947
TCGA-EO-A22R-01A-11D-A18P-09	466.368
TCGA-BG-A220-01A-11D-A159-09	16.3947
TCGA-SJ-A6ZI-01A-12D-A34Q-09	39.8158
TCGA-BS-A0UM-01A-11W-A10C-09	4.07895
TCGA-FI-A2CY-01A-11D-A17D-09	0.973684
TCGA-AX-A3FZ-01A-11D-A228-09	1.10526
TCGA-AP-A0LL-01A-12D-A127-09	1.21053
TCGA-D1-A1NZ-01A-21D-A14G-09	15.1053
TCGA-AP-A1DP-01A-11D-A135-09	11.4474
TCGA-FI-A2F8-01A-12D-A17D-09	1.07895
TCGA-FI-A3PX-01A-11D-A228-09	2.21053
TCGA-D1-A17D-01A-12D-A12J-09	10.3684
TCGA-FI-A2D6-01A-11D-A17D-09	15.8684
TCGA-AP-A0LN-01A-11W-A062-09	1.26316
TCGA-BG-A0MT-01A-11D-A10B-09	0.736842
TCGA-DF-A2KZ-01A-11D-A20S-09	14.5526
TCGA-EO-A1Y5-01A-11D-A159-09	1.18421
TCGA-AJ-A3BG-01A-11D-A19Y-09	35.6842
TCGA-QF-A5YS-01A-11D-A31U-09	52.9474
TCGA-EO-A22X-01A-11D-A17W-09	352.211
TCGA-AJ-A6NU-01A-11D-A34Q-09	0.684211
TCGA-B5-A0K9-01A-21D-A10O-09	13.8684
TCGA-EY-A1GX-01A-12D-A13L-09	2.57895
TCGA-EO-A22Y-01A-11D-A17W-09	1.36842
TCGA-D1-A3JP-01A-31D-A228-09	0.684211
TCGA-EO-A3AV-01A-12D-A19Y-09	120.5
TCGA-BG-A3EW-01A-11D-A228-09	11.6053
TCGA-BS-A0UA-01A-11D-A122-09	6.05263
TCGA-EO-A3AZ-01A-12D-A19Y-09	19.9737
TCGA-BK-A4ZD-01A-11D-A27P-09	1.57895
TCGA-AJ-A3EK-01A-11D-A19Y-09	180.842
TCGA-AP-A05D-01A-11W-A027-09	0.657895
TCGA-AX-A3FT-01A-11D-A228-09	29.9737
TCGA-BS-A0U5-01A-11D-A10G-09	1.42105
TCGA-DI-A1BU-01A-11D-A135-09	247.684
TCGA-B5-A0JS-01A-11D-A10B-09	0.684211
TCGA-BK-A0CB-01A-32D-A10B-09	0.921053
TCGA-B5-A0JV-01A-11D-A10B-09	4.57895
TCGA-FI-A2D2-01A-11D-A17D-09	0.789474
TCGA-D1-A16V-01A-11D-A12J-09	1.21053
TCGA-A5-A1OJ-01A-11D-A14G-09	0.736842
TCGA-B5-A0JZ-01A-11W-A062-09	9.81579
TCGA-A5-A0R8-01A-11D-A10B-09	1.57895
TCGA-D1-A103-01A-11D-A10M-09	180.263
TCGA-D1-A15X-01A-11D-A122-09	39.5526
TCGA-AJ-A8CW-01A-11D-A37N-09	15.8421
TCGA-BK-A13C-01A-11D-A122-09	1.05263
TCGA-B5-A11R-01A-11D-A122-09	17.5526
TCGA-AJ-A3OJ-01A-11D-A228-09	23.1053
TCGA-D1-A3DH-01A-11D-A19Y-09	3.10526
TCGA-AX-A2HK-01A-11D-A17D-09	1.42105
TCGA-D1-A1NX-01A-11D-A16D-09	1.13158
TCGA-BG-A0M8-01A-12D-A10B-09	0.921053
TCGA-DF-A2KR-01A-11D-A17W-09	2.47368
TCGA-AX-A1CR-01A-12D-A135-09	1.52632
TCGA-EY-A547-01A-11D-A27P-09	4.31579
TCGA-AP-A05P-01A-11W-A062-09	0.657895
TCGA-D1-A1O8-01A-11D-A14G-09	1.76316
TCGA-AX-A2HJ-01A-11D-A17D-09	44.9737
TCGA-D1-A15Z-01A-11D-A122-09	1.60526
TCGA-AX-A2H5-01A-11D-A17D-09	1.15789
TCGA-D1-A169-01A-11D-A12J-09	0.868421
TCGA-PG-A915-01A-11D-A37N-09	1.63158
TCGA-EC-A1QX-01A-31D-A16D-09	13.1842
TCGA-FI-A3PV-01A-11D-A228-09	1.63158
TCGA-AP-A0LP-01A-12D-A10B-09	5.42105
TCGA-EO-A1Y7-01A-11D-A159-09	1.36842
TCGA-EY-A548-01A-11D-A27P-09	11.7105
TCGA-D1-A0ZN-01A-11D-A122-09	0.868421
TCGA-E6-A2P9-01A-11D-A19Y-09	23
TCGA-AJ-A3BK-01A-11D-A19Y-09	1.81579
TCGA-AP-A0LJ-01A-11W-A062-09	0.921053
TCGA-EY-A1GI-01A-11D-A13L-09	168.132
TCGA-B5-A11I-01A-11D-A10M-09	0.973684
TCGA-B5-A11M-01A-11D-A122-09	0.394737
TCGA-FI-A2F9-01A-11D-A17D-09	1.28947
TCGA-AJ-A3IA-01A-11D-A20S-09	5.68421
TCGA-DI-A1C3-01A-41D-A135-09	0.368421
TCGA-BS-A0UT-01A-11D-A10B-09	0.868421
TCGA-KP-A3W1-01A-11D-A228-09	0.947368
TCGA-AX-A2HA-01A-12D-A18P-09	38.2895
TCGA-QS-A8F1-01A-21D-A37N-09	1.34211
TCGA-D1-A16R-01A-11D-A12J-09	0.921053
TCGA-AJ-A5DV-01A-11D-A27P-09	2.34211
TCGA-AJ-A3NG-01A-11D-A228-09	2.18421
TCGA-AX-A062-01A-11W-A027-09	0.710526
TCGA-SJ-A6ZJ-01A-12D-A34Q-09	2
TCGA-EY-A2OP-01A-11D-A19Y-09	11.0263
TCGA-EY-A210-01A-11D-A159-09	0.947368
TCGA-EY-A1GK-01A-11D-A13L-09	19.6316
TCGA-AX-A3FX-01A-11D-A228-09	1.34211
TCGA-AP-A1DM-01A-21D-A135-09	7.86842
TCGA-BG-A221-01A-21D-A159-09	22.5263
TCGA-BG-A0W1-01A-12D-A10G-09	1.34211
TCGA-DF-A2KN-01A-11D-A17W-09	103
TCGA-AX-A3G9-01A-11D-A228-09	16
TCGA-B5-A1MR-01A-31D-A14G-09	55.7368
TCGA-BG-A0YV-01A-11D-A10M-09	1.97368
TCGA-AX-A063-01A-11W-A027-09	18.4474
TCGA-BG-A18B-01A-11D-A12J-09	7.94737
TCGA-B5-A0K6-01A-11W-A062-09	3.78947
TCGA-BG-A0MK-01A-51D-A19Y-09	1.52632
TCGA-B5-A0K7-01A-11W-A10C-09	1.02632
TCGA-AP-A059-01A-21D-A122-09	184.974
TCGA-DI-A2QT-01A-12D-A19Y-09	0.710526
TCGA-AX-A2HC-01A-11D-A17D-09	478.158
TCGA-B5-A0K1-01A-11W-A062-09	1.13158
TCGA-D1-A2G7-01A-21D-A17W-09	1.26316
TCGA-A5-A1OF-01A-11D-A14G-09	338.947
TCGA-AX-A1CK-01A-11D-A135-09	1.73684
TCGA-BG-A3PP-01A-11D-A228-09	1.31579
TCGA-D1-A1NU-01A-11D-A14G-09	1.84211
TCGA-BK-A0CC-01A-21D-A272-09	1.07895
TCGA-EY-A1GV-01A-11D-A13L-09	0.342105
TCGA-B5-A11W-01A-12D-A122-09	1.81579
TCGA-B5-A11G-01A-13D-A122-09	11.5526
TCGA-AP-A0LT-01A-11W-A062-09	14.2368
TCGA-AJ-A3EJ-01A-11D-A19Y-09	1.42105
TCGA-D1-A15V-01A-11D-A122-09	0.868421
TCGA-BS-A0T9-01A-11D-A12J-09	1.02632
TCGA-AX-A3G6-01A-11D-A20S-09	1.42105
TCGA-PG-A916-01A-11D-A37N-09	1.31579
TCGA-EY-A1GO-01A-11D-A14G-09	5.94737
TCGA-B5-A11E-01A-11D-A10M-09	241.526
TCGA-EY-A5W2-01A-11D-A31U-09	18.1842
TCGA-AP-A1DQ-01A-11D-A135-09	0.657895
TCGA-AP-A0LD-01A-11W-A062-09	10.4474
TCGA-EY-A1GE-01A-11D-A13L-09	1.02632
TCGA-B5-A11N-01A-11D-A122-09	45.1053
TCGA-D1-A102-01A-11D-A10M-09	1.05263
TCGA-AX-A2HG-01A-11D-A17D-09	16.8158
TCGA-FI-A2EX-01A-11D-A17D-09	1.13158
TCGA-A5-A0G2-01A-11W-A062-09	569.368
TCGA-AJ-A3TW-01A-11D-A228-09	2.86842
TCGA-AX-A3G1-01A-11D-A228-09	1.5
TCGA-BG-A0MQ-01A-11D-A10B-09	11.0263
TCGA-SL-A6J9-01A-11D-A31U-09	1.05263
TCGA-D1-A16N-01A-11D-A12J-09	2.47368
TCGA-B5-A11J-01A-11D-A122-09	6.63158
TCGA-BG-A186-01A-11D-A12J-09	0.657895
TCGA-A5-A0GQ-01A-11D-A122-09	1.07895
TCGA-D1-A163-01A-11D-A12J-09	10.4474
TCGA-B5-A0JR-01A-13W-A062-09	13.4737
TCGA-DI-A0WH-01A-12D-A12J-09	8.78947
TCGA-AP-A05N-01A-11W-A027-09	3.78947
TCGA-BK-A26L-01A-11D-A272-09	1.31579
TCGA-AP-A1DO-01A-11D-A135-09	13.3947
TCGA-EO-A3B1-01A-12D-A19Y-09	1.02632
TCGA-BG-A0M9-01A-21W-A10C-09	1.44737
TCGA-BS-A0UV-01A-11D-A10B-09	236.026
TCGA-BG-A18C-01A-11D-A12J-09	0.973684
TCGA-EY-A2OO-01A-11D-A19Y-09	1.52632
TCGA-D1-A0ZV-01A-11D-A10M-09	1
TCGA-DF-A2KU-01A-11D-A17W-09	347.711
TCGA-BS-A0TG-01A-32D-A10B-09	1.05263
TCGA-PG-A7D5-01A-11D-A34Q-09	1.18421
TCGA-AX-A05S-01A-11W-A027-09	10.6579
TCGA-AJ-A23O-01A-11D-A159-09	19.6053
TCGA-FI-A2EU-01A-11D-A17D-09	1.18421
TCGA-BK-A56F-01A-32D-A27P-09	1.47368
TCGA-EO-A3L0-01A-11D-A228-09	2.18421
TCGA-EY-A1G8-01A-11D-A13L-09	91.7895
TCGA-BG-A0MA-01A-11D-A17D-09	1.13158
TCGA-EO-A2CG-01A-12D-A17W-09	0.736842
TCGA-AX-A1C7-01A-11D-A135-09	1.23684
TCGA-QS-A5YQ-01A-11D-A31U-09	35.5263
TCGA-AP-A1DV-01A-21D-A135-09	428.447
TCGA-A5-A1OG-01A-11D-A14G-09	0.710526
TCGA-D1-A161-01A-11D-A122-09	1.89474
TCGA-PG-A5BC-01A-12D-A27P-09	1.26316
TCGA-AX-A1CI-01A-11D-A135-09	1.02632
TCGA-EO-A1Y8-01A-11D-A159-09	1.10526
TCGA-BS-A0TE-01A-11D-A10B-09	5.78947
TCGA-BG-A0MG-01A-21D-A10B-09	2.23684
TCGA-B5-A1MX-01A-11D-A142-09	173.447
TCGA-BK-A0CA-01A-21D-A272-09	1.39474
TCGA-B5-A3FH-01A-11D-A19Y-09	0.921053
TCGA-EY-A1GS-01A-11D-A13L-09	4.18421
TCGA-BG-A0M6-01A-31D-A10B-09	0.815789
TCGA-AX-A06L-01A-11D-A122-09	0.815789
TCGA-AX-A2IN-01A-12D-A17W-09	11.9211
TCGA-AX-A2HF-01A-11D-A17D-09	0.552632
TCGA-BS-A0TD-01A-11D-A10B-09	0.763158
TCGA-BG-A0MC-01A-21W-A062-09	1.23684
TCGA-B5-A0K8-01A-11D-A14K-09	0.842105
TCGA-AP-A056-01A-11W-A027-09	225.184
TCGA-A5-A0GW-01A-11W-A062-09	5.52632
TCGA-BK-A13B-01A-51D-A228-09	15.1579
TCGA-AJ-A3OK-01A-12D-A228-09	18.3684
TCGA-D1-A16Q-01A-12D-A12J-09	0.868421
TCGA-D1-A2G5-01A-11D-A17D-09	3.13158
TCGA-D1-A0ZO-01A-11D-A122-09	10.8421
TCGA-AP-A0L8-01A-11W-A062-09	1.42105
TCGA-4E-A92E-01A-11D-A37N-09	5.05263
TCGA-AJ-A2QO-01A-11D-A18P-09	22.6053
TCGA-B5-A11P-01B-11D-A14G-09	1.31579
TCGA-EY-A1GF-01A-11D-A13L-09	9.02632
TCGA-D1-A17L-01A-11D-A12J-09	1.52632
TCGA-EO-A3KX-01A-11D-A228-09	81.2105
TCGA-B5-A11X-01A-11D-A10M-09	1.31579
TCGA-BG-A0M0-01A-11W-A10C-09	3.23684
TCGA-D1-A16D-01A-11D-A12J-09	1.05263
TCGA-QF-A5YT-01A-11D-A31U-09	0.0263158
TCGA-AP-A0LG-01A-11W-A062-09	7.68421
TCGA-B5-A5OE-01A-11D-A31U-09	1.92105
TCGA-BG-A0W2-01A-11D-A117-09	0.815789
TCGA-BG-A0M7-01A-11W-A062-09	0.973684
TCGA-B5-A3FB-01A-11D-A19Y-09	1.36842
TCGA-D1-A16O-01A-11D-A12J-09	0.763158
TCGA-A5-A0R6-01A-11D-A10B-09	0.868421
TCGA-BS-A0WQ-01A-21D-A10G-09	1.15789
TCGA-FI-A2F4-01A-11D-A17D-09	59.1579
TCGA-B5-A0JN-01A-11D-A10B-09	1.92105
TCGA-AX-A3G3-01A-11D-A20S-09	3.13158
TCGA-AX-A05U-01A-11W-A027-09	0.631579
TCGA-AX-A1C8-01A-11D-A135-09	1.34211
TCGA-B5-A1MS-01B-11D-A228-09	1.39474
TCGA-EY-A2OM-01A-11D-A18P-09	15.8421
TCGA-D1-A16J-01A-11D-A12J-09	4.86842
TCGA-PG-A914-01A-11D-A37N-09	3.44737
TCGA-AX-A0IW-01A-11W-A062-09	1.07895
TCGA-KJ-A3U4-01A-11D-A228-09	1.42105
TCGA-A5-A0GA-01A-11W-A062-09	5.47368
TCGA-D1-A17N-01A-11D-A12J-09	0.631579
TCGA-BS-A0U7-01A-21D-A10B-09	3.13158
TCGA-B5-A3F9-01A-21D-A228-09	0.736842
TCGA-B5-A1MU-01A-11D-A13L-09	0.447368
TCGA-B5-A3FA-01A-11D-A19Y-09	331.132
TCGA-A5-A0RA-01A-21D-A10B-09	1.63158
TCGA-AX-A1C9-01A-11D-A135-09	30.1316
TCGA-BS-A0UL-01A-11D-A10G-09	6.36842
TCGA-D1-A1O0-01A-11D-A17D-09	1.63158
TCGA-D1-A168-01A-31D-A12J-09	1.28947
TCGA-BG-A0VW-01A-11D-A122-09	4.71053
TCGA-A5-A0G9-01A-11W-A062-09	4.44737
TCGA-D1-A17R-01A-11D-A12J-09	2.36842
TCGA-DF-A2L0-01A-11D-A17W-09	1.23684
TCGA-B5-A0JT-01A-21D-A122-09	0.973684
TCGA-BS-A0TA-01A-11D-A10B-09	5.78947
TCGA-A5-A2K3-01A-11D-A17W-09	19.1316
TCGA-5S-A9Q8-01A-11D-A403-09	1.47368
TCGA-BG-A187-01A-11D-A12J-09	2.18421
TCGA-BG-A0MI-01A-11W-A062-09	1.47368
TCGA-EY-A215-01A-11D-A14K-09	157.105
TCGA-D1-A176-01A-11D-A12J-09	7.31579
TCGA-AP-A0LI-01A-11W-A062-09	1.18421
TCGA-K6-A3WQ-01A-11D-A228-09	1.05263
TCGA-AP-A052-01A-11W-A027-09	0.631579
TCGA-D1-A0ZU-01A-11D-A10M-09	0.657895
TCGA-AX-A1CA-01A-12D-A135-09	1.89474
TCGA-D1-A16E-01A-22D-A12J-09	1.23684
TCGA-B5-A0K3-01A-11W-A062-09	0.973684
TCGA-B5-A1MY-01A-11D-A142-09	0.973684
TCGA-D1-A17Q-01A-11D-A12J-09	153.368
TCGA-BG-A0VT-01A-11D-A10M-09	0.631579
TCGA-EY-A3QX-01A-11D-A228-09	1.68421
TCGA-A5-A0GE-01A-11W-A062-09	0.447368
TCGA-D1-A2G0-01A-11D-A17D-09	20.2105
TCGA-A5-AB3J-01A-11D-A403-09	0.684211
TCGA-B5-A11H-01A-11D-A122-09	20.5
TCGA-B5-A11O-01A-11D-A122-09	0.921053
TCGA-D1-A3JQ-01A-11D-A228-09	0.710526
TCGA-AP-A054-01A-11W-A062-09	24.5526
TCGA-D1-A174-01A-11D-A12J-09	14.5
TCGA-AP-A1DK-01A-11D-A135-09	331.947
TCGA-A5-A0VO-01A-21D-A10G-09	1.39474
TCGA-BG-A0YU-01A-21D-A10M-09	0.526316
TCGA-D1-A17T-01A-11D-A12J-09	1.42105
TCGA-EY-A1GD-01A-11D-A13L-09	37.6842
TCGA-B5-A11F-01A-11D-A10M-09	1.13158
TCGA-A5-A2K2-01A-11D-A18P-09	2.84211
TCGA-B5-A5OD-01A-11D-A31U-09	1.31579
TCGA-D1-A0ZR-01A-21D-A10M-09	1.26316
TCGA-A5-A2K4-01A-11D-A18P-09	0.763158
TCGA-AP-A05J-01A-11W-A027-09	1.23684
TCGA-AP-A0LV-01A-11W-A062-09	0.342105
TCGA-AX-A05Y-01A-11W-A027-09	3.02632
TCGA-DI-A1BY-01A-21D-A135-09	1.65789
TCGA-SL-A6JA-01A-11D-A31U-09	18.8947
TCGA-B5-A11L-01B-21D-A13L-09	3.02632
TCGA-FI-A2D4-01A-12D-A17D-09	8.34211
TCGA-D1-A17H-01A-11D-A12J-09	11.6579
TCGA-B5-A11U-01A-11D-A122-09	6.39474
TCGA-BS-A0UJ-01A-12D-A10B-09	44.2105
TCGA-AX-A06B-01A-11W-A027-09	0.815789
TCGA-D1-A17A-01A-11D-A12J-09	4.60526
TCGA-2E-A9G8-01A-11D-A403-09	1.5
TCGA-BS-A0V4-01A-11D-A14G-09	8.15789
TCGA-D1-A16Y-01A-31D-A12J-09	30.2895
TCGA-A5-A3LO-01A-11D-A228-09	0.842105
TCGA-BK-A0C9-01A-11W-A027-09	6.36842
TCGA-D1-A17C-01A-11D-A12J-09	0.868421
TCGA-B5-A11V-01A-11D-A10M-09	1.36842
TCGA-QS-A5YR-01A-31D-A31U-09	4.81579
TCGA-AJ-A8CV-01A-11D-A37N-09	4.81579
TCGA-AX-A3GI-01A-11D-A20S-09	1.34211
TCGA-AJ-A3I9-01A-11D-A228-09	0.789474
TCGA-AP-A05H-01A-11W-A027-09	1.86842
TCGA-AX-A2H7-01A-12D-A18P-09	2.18421
TCGA-D1-A17M-01A-21D-A12J-09	5.05263
TCGA-AX-A3FS-01A-11D-A228-09	16.6053
TCGA-D1-A1O7-01A-11D-A14G-09	4.68421
TCGA-D1-A101-01A-12D-A10M-09	2.78947
TCGA-AX-A1CP-01A-11D-A135-09	0.684211
TCGA-BS-A0UF-01A-11D-A10B-09	224.763
TCGA-AJ-A3QS-01A-11D-A228-09	4.60526
TCGA-B5-A5OC-01A-21D-A27P-09	23.3158
TCGA-AP-A1DH-01A-31D-A135-09	13.2895
TCGA-EY-A1GR-01A-11D-A13L-09	1.63158
TCGA-EO-A3AU-01A-21D-A19Y-09	16.5526
TCGA-AX-A1C5-01A-11D-A135-09	25.6842
TCGA-EO-A22U-01A-11D-A17W-09	487.447
TCGA-A5-A7WK-01A-11D-A34Q-09	2.28947
TCGA-AP-A0LM-01A-11D-A122-09	211.289
TCGA-A5-A2K5-01A-11D-A17W-09	267.921
TCGA-D1-A17K-01A-11D-A12J-09	1
TCGA-AX-A05W-01A-21W-A027-09	1.05263
TCGA-KP-A3W4-01A-11D-A228-09	1.31579
TCGA-DI-A1NO-01A-31D-A159-09	6.78947
TCGA-EO-A3KW-01A-11D-A228-09	1.36842
TCGA-BG-A2L7-01A-11D-A18P-09	13.7368
TCGA-D1-A167-01A-11D-A12J-09	39.5
TCGA-AJ-A3BI-01A-11D-A20S-09	1.10526
TCGA-D1-A15W-01A-11D-A122-09	1.60526
TCGA-EO-A2CH-01A-11D-A17W-09	1.07895
TCGA-E6-A1LX-01A-11D-A14G-09	332.421
TCGA-D1-A17B-01A-22D-A12J-09	3.02632
TCGA-AX-A1CC-01A-11D-A135-09	0.210526
TCGA-AP-A0LH-01A-11W-A062-09	0.789474
TCGA-AJ-A2QL-01A-11D-A18P-09	1.18421
TCGA-AX-A2H8-01A-11D-A17D-09	1.42105
TCGA-AX-A2HH-01A-11D-A17D-09	1.21053
TCGA-AX-A05Z-01A-11W-A027-09	168.579
TCGA-B5-A11Y-01A-21D-A10M-09	20.6842
TCGA-AJ-A2QM-01A-11D-A18P-09	4.60526
TCGA-DF-A2KV-01A-11D-A17W-09	44.9737
TCGA-AP-A1E1-01A-11D-A135-09	9.36842
TCGA-AP-A1E0-01A-11D-A135-09	162.5
TCGA-BG-A0M3-01A-11W-A10C-09	1.42105
TCGA-D1-A1O5-01A-11D-A14G-09	1.39474
TCGA-BS-A0TI-01A-11D-A10B-09	2.07895
TCGA-EY-A1GJ-01A-12D-A142-09	1.42105
TCGA-PG-A917-01A-31D-A37N-09	20.8158
TCGA-D1-A177-01A-21D-A12J-09	15.4737
TCGA-FI-A2D0-01A-11D-A17D-09	213.605
TCGA-EO-A3B0-01A-12D-A19Y-09	359.316
TCGA-B5-A0KB-01B-11D-A14G-09	0.815789
TCGA-BG-A0LW-01A-11W-A062-09	0.736842
TCGA-D1-A16B-01A-11D-A12J-09	0.973684
TCGA-FI-A2EY-01A-12D-A18P-09	2.81579
TCGA-A5-A0GI-01A-11W-A062-09	4.92105
TCGA-AJ-A3BH-01A-11D-A19Y-09	65.8158
TCGA-B5-A0JU-01B-11D-A14G-09	10.4211
TCGA-D1-A165-01A-11D-A12J-09	1.15789
TCGA-AX-A06J-01A-11W-A027-09	1.05263
TCGA-EY-A1GW-01A-22D-A13L-09	1.55263
TCGA-B5-A11Q-01A-11D-A122-09	1.18421
TCGA-D1-A3DG-01A-11D-A19Y-09	3.34211
TCGA-D1-A16G-01A-31D-A12J-09	0.5
TCGA-EO-A3KU-01A-11D-A228-09	1.47368
TCGA-AP-A0LE-01A-11D-A127-09	10.4211
TCGA-AX-A1CJ-01A-11D-A135-09	1.31579
TCGA-D1-A1NW-01A-11D-A14K-09	0.815789
TCGA-A5-A0G1-01A-11D-A122-09	141.474
TCGA-D1-A16X-01A-11D-A12J-09	42.7632
TCGA-AX-A3FW-01A-11D-A228-09	1.47368
TCGA-B5-A11S-01A-11D-A122-09	1.05263
TCGA-EY-A1GU-01A-11D-A13L-09	35.3421
TCGA-FI-A2CX-01A-11D-A17D-09	0.0526316
TCGA-DI-A2QU-01A-11D-A18P-09	1.63158
TCGA-AX-A3G4-01A-11D-A20S-09	0.973684
TCGA-AP-A05A-01A-11W-A027-09	1.84211
TCGA-AJ-A3EM-01A-11D-A20S-09	1.65789
TCGA-EY-A1GL-01A-11D-A13L-09	1.28947
TCGA-EY-A1GM-01A-12D-A14G-09	0.921053
TCGA-E6-A1LZ-01A-11D-A142-09	2.28947
TCGA-E6-A2P8-01A-11D-A19Y-09	11.7368
TCGA-EY-A3L3-01A-11D-A228-09	1.55263
TCGA-KP-A3W0-01A-21D-A228-09	0.947368
TCGA-D1-A2G6-01A-11D-A17D-09	1.81579
TCGA-AP-A0LS-01A-11D-A14G-09	11.1842
TCGA-A5-A0GN-01A-11W-A062-09	1.18421
TCGA-BG-A0VX-01A-11D-A122-09	4.97368
TCGA-AJ-A2QN-01A-11D-A18P-09	1.71053
TCGA-EY-A1GH-01A-11D-A13L-09	1.78947
TCGA-A5-A7WJ-01A-12D-A34Q-09	11.5
TCGA-KP-A3W3-01A-11D-A228-09	1.10526
TCGA-B5-A3FD-01A-11D-A19Y-09	1.23684
TCGA-A5-A0GP-01A-11W-A062-09	37.0263
TCGA-D1-A16I-01A-11D-A12J-09	0.631579
TCGA-AX-A3FV-01A-11D-A228-09	2.68421
TCGA-EY-A1GP-01A-11D-A13L-09	1.07895
TCGA-AX-A064-01A-11W-A027-09	5.02632
TCGA-A5-A0VP-01A-21D-A10B-09	31.0526
TCGA-BG-A0LX-01A-11W-A062-09	9.44737
TCGA-DF-A2KS-01A-11D-A18P-09	3.05263
TCGA-AX-A3GB-01A-11D-A228-09	1.84211
TCGA-AP-A0LF-01A-11D-A122-09	2.81579
TCGA-AX-A1CE-01A-11D-A135-09	389.763
TCGA-EY-A1H0-01A-11D-A13L-09	7.84211
TCGA-AW-A1PO-01A-12D-A159-09	2.18421
TCGA-EC-A24G-01A-11D-A16D-09	31.7105
TCGA-AX-A0J1-01A-11W-A062-09	94.0263
TCGA-EY-A549-01A-11D-A27P-09	36.1579
TCGA-A5-A0GU-01A-11W-A062-09	0.947368
TCGA-A5-A0G3-01A-11W-A062-09	0.684211
TCGA-A5-A0VQ-01A-11D-A10B-09	8.28947
TCGA-AX-A1CF-01A-11D-A135-09	3.15789
TCGA-B5-A1MV-01A-31D-A14G-09	1.81579
TCGA-A5-A2K7-01A-11D-A17W-09	15.6579
TCGA-EY-A1GC-01A-11D-A13L-09	0.789474
TCGA-D1-A16S-01A-11D-A12J-09	1.13158
TCGA-D1-A0ZS-01A-11D-A122-09	7.76316
TCGA-AJ-A23M-01A-11D-A159-09	1.97368
TCGA-AP-A051-01A-21W-A027-09	167.447
TCGA-BG-A0VZ-01A-11D-A10G-09	6.28947
TCGA-AJ-A3BF-01A-11D-A20S-09	0.763158
TCGA-AJ-A3EL-01A-11D-A20S-09	271.526
TCGA-BS-A0VI-01A-11D-A14G-09	6.84211
TCGA-EY-A54A-01A-11D-A27P-09	1.81579
TCGA-B5-A0K2-01A-12W-A10C-09	5.02632
TCGA-A5-A0GJ-01A-11W-A062-09	1.76316
